# Supplementary material for: Tetra­aceto­nitrile­lithium tetra­iso­thio­cyanato­borate
Source: Acta Crystallogr Sect E Struct Rep Online. 2013 Apr 10;69(Pt 5):m253. doi: 10.1107/S1600536813009082 (PMC3647800; doi:10.1107/S1600536813009082)
Supplement: Supplementary file 1 [file e-69-0m253-sup1.cif]

##############################################################################
#                                                                            #
# This CIF contains the data in a paper accepted for publication in          #
# Acta Crystallographica Section E. It conforms to the requirements of       #
# Notes for Authors for Acta Crystallographica Section E, and has been       #
# peer reviewed under the auspices of the IUCr Commission on Journals.       #
#                                                                            #
# Full details of the Crystallographic Information File format               #
# are given in the paper "The Crystallographic Information File (CIF):       #
# a New Standard Archive File for Crystallography" by S. R. Hall, F. H.      #
# Allen and I. D. Brown [Acta Cryst. (1991), A47, 655-685].                  #
#                                                                            #
# The current version of the core CIF dictionary is obtainable from          #
# ftp://ftp.iucr.org/pub/cif_core.dic.                                       #
#                                                                            #
# Software is freely available for graphical display of the structure(s)     #
# in this CIF. For information consult the CIF software page                 #
# http://www.iucr.org/resources/cif/software.                                #
#                                                                            #
# This file may be used for bona fide research purposes within the           #
# scientific community so long as proper attribution is given to the journal # 
# article from which it was obtained.                                        #
#                                                                            #
##############################################################################
data_I
_audit_creation_method     SHELXL-97
_chemical_name_systematic
;
Tetraacetonitrilelithium tetraisothiocyanatoborate
;
_chemical_name_common     ?
_chemical_formula_moiety     'C8 H12 Li N4 +, C4 B N4 S4 -'
_chemical_formula_sum     'C12 H12 B Li N8 S4'
_chemical_formula_iupac     '[Li (C2 H3 N)4] (C4 B N4 S4)'
_chemical_formula_weight     414.29
_chemical_melting_point     ?
_symmetry_cell_setting     monoclinic
_symmetry_space_group_name_H-M     'C 2/c'
_symmetry_space_group_name_Hall     '-C 2yc'
loop_
    _symmetry_equiv_pos_as_xyz
    'x, y, z'
    '-x, y, -z+1/2'
    'x+1/2, y+1/2, z'
    '-x+1/2, y+1/2, -z+1/2'
    '-x, -y, -z'
    'x, -y, z-1/2'
    '-x+1/2, -y+1/2, -z'
    'x+1/2, -y+1/2, z-1/2'
_cell_length_a     21.219(3)
_cell_length_b     9.4756(14)
_cell_length_c     21.596(4)
_cell_angle_alpha     90.00
_cell_angle_beta     92.845(10)
_cell_angle_gamma     90.00
_cell_volume     4336.8(12)
_cell_formula_units_Z     8
_cell_measurement_reflns_used     13942
_cell_measurement_theta_min     3.6
_cell_measurement_theta_max     26.8
_cell_measurement_temperature     173(2)
_exptl_crystal_description     block
_exptl_crystal_colour     colourless
_exptl_crystal_size_max     0.35
_exptl_crystal_size_mid     0.29
_exptl_crystal_size_min     0.15
_exptl_crystal_density_diffrn     1.269
_exptl_crystal_density_meas     ?
_exptl_crystal_density_method     'not measured'
_exptl_crystal_F_000     1696
_exptl_absorpt_coefficient_mu     0.450
_exptl_absorpt_correction_type     multi-scan
_exptl_absorpt_process_details     '(X-AREA; Stoe & Cie, 2001)'
_exptl_absorpt_correction_T_min     0.8584
_exptl_absorpt_correction_T_max     0.9356
_exptl_special_details
;
;
_diffrn_ambient_temperature     173(2)
_diffrn_radiation_type     MoK\a
_diffrn_radiation_wavelength     0.71073
_diffrn_radiation_source     'Genix 3D I\mS microfocus X-ray source'
_diffrn_radiation_monochromator     'Genix 3D multilayer optics'
_diffrn_measurement_device_type     'Stoe IPDS II two-circle'
_diffrn_measurement_method     \w
_diffrn_detector_area_resol_mean     ?
_diffrn_reflns_number     24466
_diffrn_reflns_av_R_equivalents     0.0735
_diffrn_reflns_av_sigmaI/netI     0.0403
_diffrn_reflns_theta_min     3.60
_diffrn_reflns_theta_max     25.03
_diffrn_reflns_theta_full     25.00
_diffrn_measured_fraction_theta_max     0.997
_diffrn_measured_fraction_theta_full     0.997
_diffrn_reflns_limit_h_min     -25
_diffrn_reflns_limit_h_max     25
_diffrn_reflns_limit_k_min     -11
_diffrn_reflns_limit_k_max     11
_diffrn_reflns_limit_l_min     -25
_diffrn_reflns_limit_l_max     25
_diffrn_standards_number     0
_diffrn_standards_interval_count     .
_diffrn_standards_interval_time     .
_diffrn_standards_decay_%     ?
_refine_special_details
;
Refinement of <i>F</i>^2^ against ALL reflections. The weighted <i>R</i>-factor
<i>wR</i> and goodness of fit <i>S</i> are based on <i>F</i>^2^, conventional
<i>R</i>-factors <i>R</i> are based on <i>F</i>, with <i>F</i> set to zero for
negative <i>F</i>^2^. The threshold expression of <i>F</i>^2^ >
\s(<i>F</i>^2^) is used only for calculating <i>R</i>-factors(gt) <i>etc</i>.
and is not relevant to the choice of reflections for refinement.
<i>R</i>-factors based on <i>F</i>^2^ are statistically about twice as large
as those based on <i>F</i>, and <i>R</i>- factors based on ALL data will be
even larger.
;
_reflns_number_total     3816
_reflns_number_gt     2681
_reflns_threshold_expression     I>2\s(I)
_refine_ls_structure_factor_coef     Fsqd
_refine_ls_matrix_type     full
_refine_ls_R_factor_all     0.0641
_refine_ls_R_factor_gt     0.0379
_refine_ls_wR_factor_gt     0.0837
_refine_ls_wR_factor_ref     0.0920
_refine_ls_goodness_of_fit_ref     0.965
_refine_ls_restrained_S_all     0.965
_refine_ls_number_reflns     3816
_refine_ls_number_parameters     239
_refine_ls_number_restraints     0
_refine_ls_hydrogen_treatment     constr
_refine_ls_weighting_scheme     calc
_refine_ls_weighting_details
                 'calc w=1/[\s^2^(Fo^2^)+(0.0478P)^2^] where P=(Fo^2^+2Fc^2^)/3'
_atom_sites_solution_hydrogens     geom
_atom_sites_solution_primary     direct
_atom_sites_solution_secondary     difmap
_refine_ls_shift/su_max     0.032
_refine_ls_shift/su_mean     0.001
_refine_diff_density_max     0.175
_refine_diff_density_min     -0.248
_refine_ls_extinction_method     none
_refine_ls_extinction_coef     ?
loop_
    _atom_type_symbol
    _atom_type_description
    _atom_type_scat_dispersion_real
    _atom_type_scat_dispersion_imag
    _atom_type_scat_source
    'C' 'C' 0.0033 0.0016
                         'International Tables Vol C Tables 4.2.6.8 and 6.1.1.4'
    'H' 'H' 0.0000 0.0000
                         'International Tables Vol C Tables 4.2.6.8 and 6.1.1.4'
    'B' 'B' 0.0013 0.0007
                         'International Tables Vol C Tables 4.2.6.8 and 6.1.1.4'
    'Li' 'Li' -0.0003 0.0001
                         'International Tables Vol C Tables 4.2.6.8 and 6.1.1.4'
    'N' 'N' 0.0061 0.0033
                         'International Tables Vol C Tables 4.2.6.8 and 6.1.1.4'
    'S' 'S' 0.1246 0.1234
                         'International Tables Vol C Tables 4.2.6.8 and 6.1.1.4'
_computing_data_collection     'X-AREA (Stoe & Cie, 2001)'
_computing_cell_refinement     'X-AREA (Stoe & Cie, 2001)'
_computing_data_reduction     'X-AREA (Stoe & Cie, 2001)'
_computing_structure_solution     'SHELXS97 (Sheldrick, 2008)'
_computing_structure_refinement     'SHELXL97 (Sheldrick, 2008)'
_computing_molecular_graphics     'XP in SHELXTL (Sheldrick, 2008)'
_computing_publication_material
                        'SHELXL97 (Sheldrick, 2008) and publCIF (Westrip, 2010)'
loop_
    _atom_site_type_symbol
    _atom_site_label
    _atom_site_fract_x
    _atom_site_fract_y
    _atom_site_fract_z
    _atom_site_U_iso_or_equiv
    _atom_site_adp_type
    _atom_site_calc_flag
    _atom_site_refinement_flags
    _atom_site_occupancy
    _atom_site_symmetry_multiplicity
    _atom_site_disorder_assembly
    _atom_site_disorder_group
    B B1 0.60133(11) 0.2457(2) 0.70356(11) 0.0313(4) Uani d . 1 1 . .
    N N1 0.61748(7) 0.15384(18) 0.65017(8) 0.0385(4) Uani d . 1 1 . .
    C C1 0.62999(8) 0.0914(2) 0.60595(10) 0.0353(4) Uani d . 1 1 . .
    S S1 0.64743(3) 0.00457(7) 0.54619(3) 0.06209(19) Uani d . 1 1 . .
    N N2 0.65695(7) 0.33656(17) 0.72237(8) 0.0378(4) Uani d . 1 1 . .
    C C2 0.69788(9) 0.4127(2) 0.73635(9) 0.0384(5) Uani d . 1 1 . .
    S S2 0.75423(3) 0.51599(7) 0.75594(3) 0.0673(2) Uani d . 1 1 . .
    N N3 0.54597(7) 0.33778(16) 0.68497(7) 0.0355(4) Uani d . 1 1 . .
    C C3 0.50357(8) 0.4078(2) 0.66964(8) 0.0346(4) Uani d . 1 1 . .
    S S3 0.44491(3) 0.50352(7) 0.64826(3) 0.06058(19) Uani d . 1 1 . .
    N N4 0.58433(7) 0.15490(16) 0.75811(8) 0.0355(4) Uani d . 1 1 . .
    C C4 0.57138(8) 0.0892(2) 0.80105(9) 0.0349(4) Uani d . 1 1 . .
    S S4 0.55383(3) -0.00256(7) 0.85961(3) 0.06261(19) Uani d . 1 1 . .
    Li Li1 0.34824(15) 0.4840(3) 0.44482(16) 0.0416(8) Uani d . 1 1 . .
    N N5 0.42234(8) 0.6002(2) 0.47394(8) 0.0461(4) Uani d . 1 1 . .
    C C51 0.46315(9) 0.6718(2) 0.48727(9) 0.0389(5) Uani d . 1 1 . .
    C C52 0.51502(11) 0.7646(3) 0.50381(13) 0.0613(7) Uani d . 1 1 . .
    H H52A 0.5480 0.7536 0.4740 0.092 Uiso calc R 1 1 . .
    H H52B 0.5323 0.7409 0.5455 0.092 Uiso calc R 1 1 . .
    H H52C 0.5001 0.8625 0.5033 0.092 Uiso calc R 1 1 . .
    N N6 0.27497(8) 0.61203(19) 0.42481(8) 0.0464(4) Uani d . 1 1 . .
    C C61 0.23575(9) 0.6908(2) 0.41537(9) 0.0386(5) Uani d . 1 1 . .
    C C62 0.18563(11) 0.7913(3) 0.40324(13) 0.0620(7) Uani d . 1 1 . .
    H H62A 0.1819 0.8524 0.4395 0.093 Uiso calc R 1 1 . .
    H H62B 0.1458 0.7410 0.3948 0.093 Uiso calc R 1 1 . .
    H H62C 0.1952 0.8490 0.3672 0.093 Uiso calc R 1 1 . .
    N N7 0.32273(8) 0.36138(19) 0.51545(9) 0.0461(4) Uani d . 1 1 . .
    C C71 0.30814(8) 0.3053(2) 0.55915(10) 0.0364(4) Uani d . 1 1 . .
    C C72 0.28959(12) 0.2348(3) 0.61477(11) 0.0542(6) Uani d . 1 1 . .
    H H72A 0.3192 0.2594 0.6494 0.081 Uiso calc R 1 1 . .
    H H72B 0.2901 0.1324 0.6083 0.081 Uiso calc R 1 1 . .
    H H72C 0.2469 0.2647 0.6243 0.081 Uiso calc R 1 1 . .
    N N8 0.37312(8) 0.36597(19) 0.37288(9) 0.0444(4) Uani d . 1 1 . .
    C C81 0.38851(9) 0.3023(2) 0.33200(11) 0.0398(5) Uani d . 1 1 . .
    C C82 0.40806(13) 0.2207(3) 0.27914(13) 0.0646(7) Uani d . 1 1 . .
    H H82A 0.3716 0.1704 0.2603 0.097 Uiso calc R 1 1 . .
    H H82B 0.4405 0.1525 0.2930 0.097 Uiso calc R 1 1 . .
    H H82C 0.4253 0.2844 0.2485 0.097 Uiso calc R 1 1 . .
loop_
    _atom_site_aniso_label
    _atom_site_aniso_U_11
    _atom_site_aniso_U_22
    _atom_site_aniso_U_33
    _atom_site_aniso_U_12
    _atom_site_aniso_U_13
    _atom_site_aniso_U_23
    B1 0.0281(9) 0.0337(10) 0.0321(11) 0.0005(8) 0.0013(8) 0.0031(9)
    N1 0.0373(8) 0.0408(9) 0.0376(10) 0.0027(7) 0.0043(7) -0.0003(8)
    C1 0.0313(9) 0.0317(10) 0.0429(12) -0.0012(7) 0.0029(8) 0.0024(9)
    S1 0.0764(4) 0.0521(4) 0.0592(4) -0.0026(3) 0.0184(3) -0.0211(3)
    N2 0.0326(8) 0.0397(9) 0.0408(10) -0.0015(7) 0.0002(7) 0.0026(7)
    C2 0.0355(10) 0.0433(11) 0.0362(11) 0.0007(9) -0.0006(8) 0.0079(9)
    S2 0.0574(4) 0.0733(4) 0.0692(4) -0.0323(3) -0.0161(3) 0.0098(3)
    N3 0.0304(8) 0.0381(9) 0.0379(9) 0.0059(7) 0.0014(7) 0.0063(7)
    C3 0.0363(10) 0.0379(10) 0.0299(10) -0.0035(8) 0.0042(8) 0.0033(8)
    S3 0.0462(3) 0.0712(4) 0.0640(4) 0.0258(3) -0.0017(3) 0.0165(3)
    N4 0.0356(8) 0.0364(8) 0.0345(9) 0.0019(7) 0.0018(7) 0.0053(8)
    C4 0.0346(9) 0.0342(10) 0.0358(11) 0.0057(8) 0.0012(8) -0.0002(9)
    S4 0.0843(4) 0.0581(4) 0.0470(4) 0.0039(3) 0.0194(3) 0.0217(3)
    Li1 0.0411(16) 0.0402(18) 0.0440(19) 0.0036(15) 0.0058(14) -0.0016(16)
    N5 0.0415(9) 0.0511(11) 0.0457(11) -0.0003(8) 0.0024(8) 0.0040(8)
    C51 0.0370(10) 0.0427(11) 0.0369(11) 0.0075(9) 0.0026(8) 0.0065(9)
    C52 0.0456(14) 0.0583(15) 0.0791(19) -0.0065(10) -0.0060(13) -0.0049(13)
    N6 0.0430(9) 0.0462(10) 0.0503(11) 0.0022(8) 0.0063(8) 0.0010(8)
    C61 0.0400(10) 0.0378(11) 0.0382(11) -0.0022(9) 0.0047(8) -0.0038(9)
    C62 0.0579(14) 0.0531(14) 0.0741(18) 0.0181(11) -0.0067(13) -0.0046(13)
    N7 0.0463(9) 0.0457(10) 0.0464(11) -0.0019(8) 0.0051(8) 0.0002(9)
    C71 0.0320(9) 0.0353(10) 0.0415(12) -0.0019(8) -0.0015(8) -0.0067(9)
    C72 0.0594(14) 0.0597(15) 0.0436(13) -0.0108(11) 0.0026(11) 0.0079(11)
    N8 0.0460(9) 0.0428(10) 0.0445(11) 0.0013(8) 0.0043(8) 0.0028(9)
    C81 0.0384(10) 0.0357(11) 0.0454(13) -0.0015(8) 0.0028(9) 0.0067(10)
    C82 0.0736(17) 0.0627(16) 0.0587(16) 0.0072(13) 0.0154(13) -0.0113(13)
_geom_special_details
;
All e.s.d.'s (except the e.s.d. in the dihedral angle between two l.s. planes)
are estimated using the full covariance matrix. The cell e.s.d.'s are taken
into account individually in the estimation of e.s.d.'s in distances, angles
and torsion angles; correlations between e.s.d.'s in cell parameters are only
used when they are defined by crystal symmetry. An approximate (isotropic)
treatment of cell e.s.d.'s is used for estimating e.s.d.'s involving l.s.
planes.
;
loop_
    _geom_bond_atom_site_label_1
    _geom_bond_atom_site_label_2
    _geom_bond_site_symmetry_2
    _geom_bond_distance
    _geom_bond_publ_flag
    B1 N1 . 1.498(3) ?
    B1 N2 . 1.501(3) ?
    B1 N3 . 1.502(2) ?
    B1 N4 . 1.516(3) ?
    N1 C1 . 1.165(3) ?
    C1 S1 . 1.589(2) ?
    N2 C2 . 1.158(2) ?
    C2 S2 . 1.586(2) ?
    N3 C3 . 1.153(2) ?
    C3 S3 . 1.5900(19) ?
    N4 C4 . 1.161(2) ?
    C4 S4 . 1.594(2) ?
    Li1 N5 . 1.995(4) ?
    Li1 N6 . 2.002(4) ?
    Li1 N8 . 2.006(4) ?
    Li1 N7 . 2.013(4) ?
    N5 C51 . 1.126(2) ?
    C51 C52 . 1.440(3) ?
    C52 H52A . 0.9800 ?
    C52 H52B . 0.9800 ?
    C52 H52C . 0.9800 ?
    N6 C61 . 1.129(2) ?
    C61 C62 . 1.442(3) ?
    C62 H62A . 0.9800 ?
    C62 H62B . 0.9800 ?
    C62 H62C . 0.9800 ?
    N7 C71 . 1.139(3) ?
    C71 C72 . 1.446(3) ?
    C72 H72A . 0.9800 ?
    C72 H72B . 0.9800 ?
    C72 H72C . 0.9800 ?
    N8 C81 . 1.131(3) ?
    C81 C82 . 1.456(4) ?
    C82 H82A . 0.9800 ?
    C82 H82B . 0.9800 ?
    C82 H82C . 0.9800 ?
loop_
    _geom_angle_atom_site_label_1
    _geom_angle_atom_site_label_2
    _geom_angle_atom_site_label_3
    _geom_angle_site_symmetry_1
    _geom_angle_site_symmetry_3
    _geom_angle
    _geom_angle_publ_flag
    N1 B1 N2 . . 109.56(18) ?
    N1 B1 N3 . . 109.73(15) ?
    N2 B1 N3 . . 109.44(15) ?
    N1 B1 N4 . . 109.94(16) ?
    N2 B1 N4 . . 109.24(16) ?
    N3 B1 N4 . . 108.92(18) ?
    C1 N1 B1 . . 174.95(19) ?
    N1 C1 S1 . . 179.26(19) ?
    C2 N2 B1 . . 176.46(18) ?
    N2 C2 S2 . . 179.5(2) ?
    C3 N3 B1 . . 178.8(2) ?
    N3 C3 S3 . . 179.6(2) ?
    C4 N4 B1 . . 177.82(19) ?
    N4 C4 S4 . . 179.3(2) ?
    N5 Li1 N6 . . 108.97(17) ?
    N5 Li1 N8 . . 108.54(17) ?
    N6 Li1 N8 . . 113.70(17) ?
    N5 Li1 N7 . . 108.48(17) ?
    N6 Li1 N7 . . 106.15(17) ?
    N8 Li1 N7 . . 110.86(17) ?
    C51 N5 Li1 . . 175.4(2) ?
    N5 C51 C52 . . 179.3(2) ?
    C51 C52 H52A . . 109.5 ?
    C51 C52 H52B . . 109.5 ?
    H52A C52 H52B . . 109.5 ?
    C51 C52 H52C . . 109.5 ?
    H52A C52 H52C . . 109.5 ?
    H52B C52 H52C . . 109.5 ?
    C61 N6 Li1 . . 175.7(2) ?
    N6 C61 C62 . . 179.9(3) ?
    C61 C62 H62A . . 109.5 ?
    C61 C62 H62B . . 109.5 ?
    H62A C62 H62B . . 109.5 ?
    C61 C62 H62C . . 109.5 ?
    H62A C62 H62C . . 109.5 ?
    H62B C62 H62C . . 109.5 ?
    C71 N7 Li1 . . 172.5(2) ?
    N7 C71 C72 . . 179.7(3) ?
    C71 C72 H72A . . 109.5 ?
    C71 C72 H72B . . 109.5 ?
    H72A C72 H72B . . 109.5 ?
    C71 C72 H72C . . 109.5 ?
    H72A C72 H72C . . 109.5 ?
    H72B C72 H72C . . 109.5 ?
    C81 N8 Li1 . . 178.0(2) ?
    N8 C81 C82 . . 179.7(3) ?
    C81 C82 H82A . . 109.5 ?
    C81 C82 H82B . . 109.5 ?
    H82A C82 H82B . . 109.5 ?
    C81 C82 H82C . . 109.5 ?
    H82A C82 H82C . . 109.5 ?
    H82B C82 H82C . . 109.5 ?
_iucr_refine_instructions_details
;
TITL wa1361 in C2/c
CELL 0.71073  21.219    9.4756  21.596   90.000  92.845  90.000
ZERR    8.00   0.003    0.0014   0.004    0.000   0.010   0.000
LATT  7
SYMM -X, Y, 0.5-Z
SFAC C  H  B Li N  S
UNIT 96 96 8 8  64 32
TEMP-100
SIZE.35 .29 .15
REM colourless block
SHEL999. .84
OMIT 5 5 10
OMIT 3 3 6
OMIT 7 7 14
L.S.10
BOND$H
CONF
ACTA50
FMAP2
PLAN10
WGHT    0.047800
FVAR       0.15683
B1    3    0.601329    0.245653    0.703562    11.00000    0.02808    0.03368 =
         0.03207    0.00308    0.00131    0.00053
N1    5    0.617484    0.153840    0.650171    11.00000    0.03725    0.04078 =
         0.03759   -0.00032    0.00425    0.00268
C1    1    0.629987    0.091361    0.605952    11.00000    0.03134    0.03167 =
         0.04287    0.00236    0.00286   -0.00116
S1    6    0.647427    0.004574    0.546189    11.00000    0.07644    0.05210 =
         0.05925   -0.02111    0.01837   -0.00259
N2    5    0.656953    0.336558    0.722367    11.00000    0.03258    0.03973 =
         0.04085    0.00263    0.00021   -0.00150
C2    1    0.697880    0.412707    0.736351    11.00000    0.03553    0.04333 =
         0.03618    0.00792   -0.00062    0.00072
S2    6    0.754226    0.515987    0.755940    11.00000    0.05740    0.07329 =
         0.06920    0.00975   -0.01612   -0.03227
N3    5    0.545972    0.337779    0.684968    11.00000    0.03040    0.03809 =
         0.03788    0.00625    0.00137    0.00591
C3    1    0.503568    0.407802    0.669639    11.00000    0.03632    0.03786 =
         0.02987    0.00332    0.00425   -0.00350
S3    6    0.444908    0.503521    0.648255    11.00000    0.04619    0.07116 =
         0.06395    0.01650   -0.00174    0.02582
N4    5    0.584331    0.154897    0.758110    11.00000    0.03559    0.03640 =
         0.03455    0.00530    0.00178    0.00187
C4    1    0.571384    0.089224    0.801049    11.00000    0.03463    0.03418 =
         0.03581   -0.00024    0.00124    0.00573
S4    6    0.553826   -0.002556    0.859615    11.00000    0.08430    0.05809 =
         0.04704    0.02166    0.01936    0.00386
LI1   4    0.348237    0.484000    0.444823    11.00000    0.04105    0.04017 =
         0.04395   -0.00156    0.00580    0.00361
N5    5    0.422338    0.600185    0.473944    11.00000    0.04146    0.05112 =
         0.04567    0.00404    0.00238   -0.00034
C51   1    0.463149    0.671762    0.487272    11.00000    0.03705    0.04269 =
         0.03690    0.00650    0.00261    0.00755
C52   1    0.515023    0.764640    0.503814    11.00000    0.04565    0.05827 =
         0.07911   -0.00488   -0.00598   -0.00650
AFIX 137
H52A  2    0.547980    0.753644    0.473957    11.00000   -1.50000
H52B  2    0.532263    0.740923    0.545455    11.00000   -1.50000
H52C  2    0.500121    0.862545    0.503284    11.00000   -1.50000
AFIX   0
N6    5    0.274968    0.612025    0.424808    11.00000    0.04299    0.04621 =
         0.05026    0.00103    0.00632    0.00221
C61   1    0.235747    0.690757    0.415373    11.00000    0.04002    0.03777 =
         0.03822   -0.00377    0.00473   -0.00220
C62   1    0.185634    0.791342    0.403235    11.00000    0.05792    0.05307 =
         0.07408   -0.00463   -0.00672    0.01805
AFIX 137
H62A  2    0.181901    0.852443    0.439482    11.00000   -1.50000
H62B  2    0.145796    0.740968    0.394784    11.00000   -1.50000
H62C  2    0.195154    0.848961    0.367192    11.00000   -1.50000
AFIX   0
N7    5    0.322726    0.361377    0.515446    11.00000    0.04630    0.04573 =
         0.04644    0.00019    0.00506   -0.00189
C71   1    0.308142    0.305290    0.559147    11.00000    0.03200    0.03534 =
         0.04147   -0.00668   -0.00150   -0.00195
C72   1    0.289590    0.234792    0.614774    11.00000    0.05939    0.05971 =
         0.04358    0.00787    0.00257   -0.01081
AFIX 137
H72A  2    0.319160    0.259413    0.649390    11.00000   -1.50000
H72B  2    0.290091    0.132440    0.608301    11.00000   -1.50000
H72C  2    0.246947    0.264747    0.624327    11.00000   -1.50000
AFIX   0
N8    5    0.373125    0.365974    0.372885    11.00000    0.04603    0.04282 =
         0.04454    0.00280    0.00429    0.00133
C81   1    0.388514    0.302297    0.332002    11.00000    0.03838    0.03574 =
         0.04545    0.00669    0.00277   -0.00153
C82   1    0.408059    0.220734    0.279140    11.00000    0.07357    0.06270 =
         0.05867   -0.01129    0.01538    0.00717
AFIX 137
H82A  2    0.371580    0.170372    0.260348    11.00000   -1.50000
H82B  2    0.440474    0.152506    0.293017    11.00000   -1.50000
H82C  2    0.425280    0.284422    0.248471    11.00000   -1.50000
HKLF 4
;
data_global
_journal_date_recd_electronic     2013-03-26
_journal_date_accepted     2013-04-03
_journal_name_full     'Acta Crystallographica, Section E'
_journal_year     2013
_journal_volume     69
_journal_issue      5
_journal_page_first     m253
_journal_page_last     m253
_journal_paper_category     QM
_journal_paper_doi     10.1107/S1600536813009082
_journal_coeditor_code     NG5320
_publ_contact_author_name     'Michael Bolte'
_publ_contact_author_address
;
Institut f\"ur Anorganische und Analytische Chemie
Goethe-Universit\"at Frankfurt
Max-von-Laue-Strasse 7
60438 Frankfurt am Main
Germany
;
_publ_contact_author_email     'bolte@chemie.uni-frankfurt.de'
_publ_contact_author_fax     '+49 69 798 29239'
_publ_contact_author_phone     '+49 69 798 29136'
_publ_section_title
;
Tetraacetonitrilelithium tetraisothiocyanatoborate
;
loop_
    _publ_author_name
    _publ_author_address
    'Breunig, Jens Michael'
;
Institut f\"ur Anorganische und Analytische Chemie
Goethe-Universit\"at Frankfurt
Max-von-Laue-Strasse 7
60438 Frankfurt am Main
Germany
;
    'Wietelmann, Ulrich'
;
Research & Development
Rockwood Lithium GmbH
Trakehner Str. 3
60487 Frankfurt am Main
Germany
;
    'Lerner, Hans-Wolfram'
;
Institut f\"ur Anorganische und Analytische Chemie
Goethe-Universit\"at Frankfurt
Max-von-Laue-Strasse 7
60438 Frankfurt am Main
Germany
;
    'Bolte, Michael'
;
Institut f\"ur Anorganische und Analytische Chemie
Goethe-Universit\"at Frankfurt
Max-von-Laue-Strasse 7
60438 Frankfurt am Main
Germany
;
_publ_section_synopsis     .
