# Supplementary material for: Tetra­aceto­nitrile­lithium tetra­iso­thio­cyanato­borate
Source: Acta Crystallogr Sect E Struct Rep Online. 2013 Apr 10;69(Pt 5):m253. doi: 10.1107/S1600536813009082 (PMC3647800; doi:10.1107/S1600536813009082)
Supplement: Supplementary file 2 [file e-69-0m253-Isup2.hkl]

# 
# h,k,l, Fc-squared, Fo-squared, sigma(Fo-squared) and status flag 
# 
data_I
_shelx_title ' wa1361 in C2/c' 
_shelx_refln_list_code          4 
_shelx_F_calc_maximum      660.51 
_exptl_crystal_F_000      1696.00 
_reflns_d_resolution_high  0.8400 
 
loop_ 
 _symmetry_equiv_pos_as_xyz 
 'x, y, z' 
 '-x, y, -z+1/2' 
 'x+1/2, y+1/2, z' 
 '-x+1/2, y+1/2, -z+1/2' 
 '-x, -y, -z' 
 'x, -y, z-1/2' 
 '-x+1/2, -y+1/2, -z' 
 'x+1/2, -y+1/2, z-1/2' 
 
_cell_length_a    21.2190 
_cell_length_b     9.4756 
_cell_length_c    21.5960 
_cell_angle_alpha  90.000 
_cell_angle_beta   92.845 
_cell_angle_gamma  90.000 
 
_shelx_F_squared_multiplier     1.000 
 
loop_ 
 _refln_index_h 
 _refln_index_k 
 _refln_index_l 
 _refln_F_squared_calc 
 _refln_F_squared_meas 
 _refln_F_squared_sigma 
 _refln_observed_status 
   4   0   0     1313.85     1574.92    109.57 o 
   6   0   0    18092.24    17199.71   1575.14 o 
   8   0   0     3144.02     2602.60    248.07 o 
  10   0   0    26961.53    25695.90   1100.31 o 
  12   0   0       68.68      158.83     43.40 o 
  14   0   0        0.69       37.51     49.77 o 
  16   0   0     5947.71     5632.82    234.24 o 
  18   0   0       89.76      181.12     41.58 o 
  20   0   0     3405.41     3651.81     72.36 o 
  22   0   0       27.86      134.42     37.30 o 
  24   0   0       16.76       42.49     43.23 o 
   3   1   0     1906.39     1891.35     78.19 o 
   5   1   0    21780.35    23218.40   1376.12 o 
   7   1   0     4623.56     4767.17    103.80 o 
   9   1   0      723.38      731.05     41.46 o 
  11   1   0     3029.36     2673.47     48.23 o 
  13   1   0     2959.25     3089.17     53.22 o 
  15   1   0       93.24      128.41     29.18 o 
  17   1   0      528.38      560.46     30.45 o 
  19   1   0     1245.07     1279.30     34.50 o 
  21   1   0        0.69       13.74     25.72 o 
  23   1   0      184.32      187.81     30.03 o 
  25   1   0       14.09       88.49     35.29 o 
   0   2   0    11324.32    12624.55    636.32 o 
   2   2   0     1770.80     1729.56     87.81 o 
   4   2   0     3112.27     3127.69     85.44 o 
   6   2   0     6332.82     6801.73     96.67 o 
   8   2   0      553.15      494.70     42.87 o 
  10   2   0    69769.43    69314.16   1184.34 o 
  12   2   0      115.67       88.04     35.57 o 
  14   2   0     3869.82     3819.19     62.55 o 
  16   2   0     4867.63     4816.86     90.30 o 
  18   2   0      108.39      123.95     28.02 o 
  20   2   0     2744.38     2806.99     49.45 o 
  22   2   0       50.99       80.52     31.20 o 
  24   2   0        0.18       14.84     36.72 o 
   1   3   0    17389.58    17698.96    531.30 o 
   3   3   0    20611.34    21534.08    385.26 o 
   5   3   0    13089.71    13191.16    578.39 o 
   7   3   0     4492.68     3921.74    133.75 o 
   9   3   0     6496.16     6699.88    157.99 o 
  11   3   0     3371.50     3486.31     72.55 o 
  13   3   0      117.20      117.62     33.03 o 
  15   3   0      612.62      660.73     41.60 o 
  17   3   0       72.22      111.54     37.55 o 
  19   3   0      106.89       97.40     35.32 o 
  21   3   0      507.03      546.51     39.98 o 
  23   3   0       48.87       47.12     35.91 o 
   0   4   0    15883.53    15010.46   1064.87 o 
   2   4   0      211.81      177.73     51.79 o 
   4   4   0     4670.49     4639.85    109.47 o 
   6   4   0     2250.58     2033.32     68.90 o 
   8   4   0      341.96      346.66     33.92 o 
  10   4   0    19466.22    17858.93   1158.84 o 
  12   4   0       33.83       84.42     30.83 o 
  14   4   0      229.36      192.12     36.31 o 
  16   4   0      175.62      186.76     31.54 o 
  18   4   0      160.03      172.14     33.54 o 
  20   4   0     5927.85     6093.69     76.33 o 
  22   4   0      174.04      218.51     37.30 o 
   1   5   0     1497.31     1368.77     60.19 o 
   3   5   0      889.24      721.84     58.71 o 
   5   5   0     1037.94     1167.85     53.40 o 
   7   5   0        3.89       -5.11     39.34 o 
   9   5   0     3488.85     3644.48     96.30 o 
  11   5   0      459.00      425.52     43.45 o 
  13   5   0     6719.85     6465.57    109.89 o 
  15   5   0      323.61      377.25     36.96 o 
  17   5   0       57.36      109.19     31.28 o 
  19   5   0      245.70      224.60     31.70 o 
  21   5   0      368.75      405.21     36.91 o 
   0   6   0    30275.17    28097.90   1216.93 o 
   2   6   0      113.34      134.40     46.43 o 
   4   6   0      505.80      457.64     46.26 o 
   6   6   0      301.32      413.37     44.22 o 
   8   6   0      793.72      745.62     38.81 o 
  10   6   0    25381.02    25029.34    894.21 o 
  12   6   0      433.99      366.79     33.32 o 
  14   6   0     1114.28     1095.28     38.79 o 
  16   6   0      158.62      166.10     39.63 o 
  18   6   0      254.52      234.57     37.66 o 
  20   6   0     1666.40     1564.47     60.14 o 
   1   7   0      155.87      162.85     40.07 o 
   3   7   0      649.06      716.83     48.48 o 
   5   7   0       13.31       16.82     46.36 o 
   7   7   0       60.77      129.99     46.58 o 
   9   7   0      430.89      443.54     46.13 o 
  11   7   0      105.22       91.34     29.41 o 
  13   7   0       77.87       76.41     27.04 o 
  15   7   0       10.31       31.21     33.86 o 
  17   7   0       55.79       62.63     37.34 o 
  19   7   0      201.57      158.29     41.85 o 
   0   8   0     9933.77     9755.17    322.25 o 
   2   8   0      276.64      291.92     38.66 o 
   4   8   0      171.56      241.74     44.12 o 
   6   8   0      321.72      422.69     53.77 o 
   8   8   0       27.37       52.93     44.29 o 
  10   8   0     3295.92     3319.90     88.03 o 
  12   8   0        1.85        7.53     34.58 o 
  14   8   0      421.94      423.82     33.17 o 
  16   8   0       47.25       48.81     40.20 o 
   1   9   0      625.80      620.75     46.09 o 
   3   9   0       67.09       85.31     39.02 o 
   5   9   0       96.90      119.36     46.22 o 
   7   9   0      374.34      428.26     54.92 o 
   9   9   0      342.70      401.17     48.35 o 
  11   9   0      902.14      927.22     42.16 o 
  13   9   0       50.98       58.30     39.15 o 
  15   9   0      252.60      259.43     43.31 o 
   0  10   0     3586.64     4105.70    257.72 o 
   2  10   0       10.19       73.42     41.41 o 
   4  10   0       90.56       99.73     38.72 o 
   6  10   0       36.54       67.04     44.87 o 
   8  10   0      109.48       93.40     54.75 o 
  10  10   0      618.72      579.62    100.61 o 
   1  11   0        0.05       30.84     42.65 o 
   3  11   0      415.62      470.04     58.79 o 
   5  11   0       81.84       63.11     38.07 o 
 -25   1   1      210.45      314.70     40.11 o 
 -23   1   1       47.71       65.98     32.78 o 
 -21   1   1      301.88      329.87     36.69 o 
 -19   1   1      906.61      926.00     47.26 o 
 -17   1   1       25.61       81.70     28.14 o 
 -15   1   1      275.91      255.11     29.44 o 
 -13   1   1      777.07      778.32     38.26 o 
 -11   1   1     1436.72     1435.74     78.87 o 
  -9   1   1     3879.92     3903.88     59.47 o 
  -7   1   1       21.50       -1.12     37.43 o 
  -5   1   1      412.79      491.71     53.72 o 
  -3   1   1     1672.99     1423.06    143.39 o 
   3   1   1        2.91       17.92     47.84 o 
   5   1   1    10852.47    10985.80    311.99 o 
   7   1   1     5600.42     6308.06    100.74 o 
   9   1   1      426.42      393.40     36.23 o 
  11   1   1      608.89      688.58     36.19 o 
  13   1   1        6.02        6.60     27.71 o 
  15   1   1       26.08       49.05     26.50 o 
  17   1   1     1713.90     1681.25     35.18 o 
  19   1   1       74.73       86.73     26.60 o 
  21   1   1      354.50      409.67     31.93 o 
  23   1   1        0.84       20.87     31.17 o 
  25   1   1       21.86       37.09     32.64 o 
 -24   2   1       85.35       69.55     37.09 o 
 -22   2   1      272.53      313.84     33.57 o 
 -20   2   1      909.38      914.02     35.62 o 
 -18   2   1     2460.21     2493.72     49.47 o 
 -16   2   1     1952.31     2034.73     53.52 o 
 -14   2   1      512.55      509.94     41.20 o 
 -12   2   1     1380.36     1336.78     46.09 o 
 -10   2   1        5.28       16.60     39.96 o 
  -8   2   1     1304.46     1352.63     55.52 o 
  -6   2   1     1081.87     1170.53     61.18 o 
  -4   2   1     1366.16     1243.95    123.29 o 
  -2   2   1      687.06      573.28     78.08 o 
   0   2   1      206.93      155.42     98.30 o 
   2   2   1     3451.56     4100.97    113.04 o 
   4   2   1    54142.50    56636.62   1001.29 o 
   6   2   1    57046.84    57307.84   1447.18 o 
   8   2   1     5672.57     5576.59     70.21 o 
  10   2   1     1397.14     1375.88     45.81 o 
  12   2   1      331.24      286.92     30.84 o 
  14   2   1     2432.96     2565.49     55.09 o 
  16   2   1      265.98      235.75     29.73 o 
  18   2   1       38.57       97.13     28.66 o 
  20   2   1      781.07      807.39     36.86 o 
  22   2   1       50.59       33.83     32.46 o 
  24   2   1      124.62      111.79     33.99 o 
 -23   3   1        8.22       11.51     35.33 o 
 -21   3   1       49.95       46.91     30.26 o 
 -19   3   1      246.47      263.41     34.97 o 
 -17   3   1        0.12       25.20     33.55 o 
 -15   3   1       56.37       26.58     31.35 o 
 -13   3   1     1964.05     1873.68     48.21 o 
 -11   3   1        8.88       12.00     32.69 o 
  -9   3   1       10.43       -6.59     34.40 o 
  -7   3   1      118.41       61.50     47.45 o 
  -5   3   1     3329.11     3623.78    114.57 o 
  -3   3   1     1011.99      913.85     67.70 o 
  -1   3   1     1309.89     1539.98     83.81 o 
   1   3   1    23924.82    24388.34    598.13 o 
   3   3   1      154.58       64.50     62.28 o 
   5   3   1     2308.88     2451.64     64.81 o 
   7   3   1      971.47      960.48     44.39 o 
   9   3   1      512.84      348.28     35.54 o 
  11   3   1     3965.01     4251.32    279.54 o 
  13   3   1       89.61       72.66     32.97 o 
  15   3   1     3600.69     3500.92     71.13 o 
  17   3   1      253.06      289.88     36.90 o 
  19   3   1      102.71      116.31     32.19 o 
  21   3   1       54.01       73.18     33.41 o 
  23   3   1        1.99      -12.38     31.46 o 
 -22   4   1       47.38       30.93     32.30 o 
 -20   4   1      237.19      255.91     37.05 o 
 -18   4   1       59.92       56.77     36.44 o 
 -16   4   1      315.18      258.07     31.81 o 
 -14   4   1      200.03      222.96     39.03 o 
 -12   4   1      451.44      404.43     37.46 o 
 -10   4   1    11661.25    12016.04    263.63 o 
  -8   4   1     3277.34     3894.93    247.44 o 
  -6   4   1      403.92      333.27     42.49 o 
  -4   4   1      401.06      457.25     54.85 o 
  -2   4   1       57.48       81.53     62.55 o 
   0   4   1      559.34      476.02     67.84 o 
   2   4   1      732.07      578.50     61.10 o 
   4   4   1     1902.46     1879.03     60.55 o 
   6   4   1      185.12      168.41     53.50 o 
   8   4   1     3583.45     3521.18     98.39 o 
  10   4   1     8256.17     8071.50     90.14 o 
  12   4   1      258.26      198.33     33.94 o 
  14   4   1      545.42      450.72     36.08 o 
  16   4   1       64.44       86.22     32.05 o 
  18   4   1     1024.38     1008.37     35.19 o 
  20   4   1      196.33      241.05     41.21 o 
  22   4   1       47.91       53.74     35.17 o 
 -21   5   1        0.06       85.03     38.02 o 
 -19   5   1        4.78        3.47     35.87 o 
 -17   5   1       29.07       59.58     32.05 o 
 -15   5   1     2347.81     2447.43     49.36 o 
 -13   5   1      113.76      103.79     32.79 o 
 -11   5   1      725.19      679.90     35.18 o 
  -9   5   1     2360.64     2268.40    187.72 o 
  -7   5   1      106.72       68.71     39.88 o 
  -5   5   1     4527.83     4671.41     78.91 o 
  -3   5   1       26.53       12.42     49.87 o 
  -1   5   1     2240.40     2556.10     69.00 o 
   1   5   1     2204.67     2138.17     66.53 o 
   3   5   1       46.37       36.25     44.64 o 
   5   5   1     1873.53     1851.93     55.38 o 
   7   5   1       48.31       46.01     40.65 o 
   9   5   1      421.65      437.78     32.04 o 
  11   5   1        4.86       19.13     31.04 o 
  13   5   1        4.95       23.71     28.85 o 
  15   5   1      170.25      159.66     32.97 o 
  17   5   1       90.26      123.81     31.93 o 
  19   5   1       75.72      120.00     36.46 o 
  21   5   1      352.93      297.67     35.84 o 
 -20   6   1      592.77      541.07     43.94 o 
 -18   6   1       21.99       55.51     37.73 o 
 -16   6   1        1.23       -0.95     38.70 o 
 -14   6   1     1702.74     1728.19     68.83 o 
 -12   6   1     1389.05     1481.19     41.62 o 
 -10   6   1      365.30      348.64     41.35 o 
  -8   6   1     1420.38     1488.07     45.85 o 
  -6   6   1       49.81       96.72     42.29 o 
  -4   6   1     1614.59     1537.14     55.23 o 
  -2   6   1      810.10      761.16     47.22 o 
   0   6   1      318.85      313.66     38.57 o 
   2   6   1      765.96      775.50     51.74 o 
   4   6   1     2407.06     2253.63     64.38 o 
   6   6   1      134.43      154.31     49.87 o 
   8   6   1      234.06      213.86     39.90 o 
  10   6   1      456.75      424.55     37.41 o 
  12   6   1      445.53      459.65     36.94 o 
  14   6   1       55.67      113.59     31.55 o 
  16   6   1      151.71      109.58     37.22 o 
  18   6   1        0.23       40.24     29.80 o 
  20   6   1      595.99      637.95     40.66 o 
 -19   7   1       41.96       47.03     34.71 o 
 -17   7   1        0.22       78.77     32.30 o 
 -15   7   1       82.89      147.36     36.87 o 
 -13   7   1        0.80       56.60     32.17 o 
 -11   7   1        6.38       55.62     30.03 o 
  -9   7   1     4072.47     3629.22    228.99 o 
  -7   7   1       25.64       40.36     44.31 o 
  -5   7   1      946.48      841.07     50.20 o 
  -3   7   1        2.91       43.33     44.14 o 
  -1   7   1      240.83      210.41     38.27 o 
   1   7   1      219.34      192.96     33.44 o 
   3   7   1        0.00       21.26     37.45 o 
   5   7   1        6.83       65.05     40.42 o 
   7   7   1     1728.67     1698.37     52.79 o 
   9   7   1        5.70       35.17     41.32 o 
  11   7   1       99.32      127.32     28.76 o 
  13   7   1       15.73        2.90     26.06 o 
  15   7   1       92.83      112.18     34.57 o 
  17   7   1      443.89      358.31     31.93 o 
  19   7   1      159.62      185.85     31.68 o 
 -16   8   1        5.01        3.86     37.15 o 
 -14   8   1      638.38      648.06     39.83 o 
 -12   8   1      421.39      437.09     37.62 o 
 -10   8   1      798.77      816.25     50.53 o 
  -8   8   1     1641.40     1600.68     58.48 o 
  -6   8   1      350.27      425.93     48.09 o 
  -4   8   1     1189.42     1179.21     52.97 o 
  -2   8   1     1435.83     1493.15     49.05 o 
   0   8   1      474.30      523.56     41.52 o 
   2   8   1       45.92       20.46     48.15 o 
   4   8   1      100.93      150.03     46.76 o 
   6   8   1      489.08      548.70     54.11 o 
   8   8   1      359.75      369.71     51.97 o 
  10   8   1        2.53       34.73     30.61 o 
  12   8   1      209.59      223.17     36.07 o 
  14   8   1        0.38       41.22     31.98 o 
  16   8   1      645.04      620.87     38.33 o 
 -15   9   1      158.80      162.81     39.15 o 
 -13   9   1       17.11       53.15     42.13 o 
 -11   9   1       26.18       89.48     47.57 o 
  -9   9   1      303.43      351.49     50.64 o 
  -7   9   1       19.64       66.32     49.75 o 
  -5   9   1      453.06      499.42     50.31 o 
  -3   9   1      267.01      321.62     44.77 o 
  -1   9   1       35.65       97.46     39.49 o 
   1   9   1      287.69      275.60     40.45 o 
   3   9   1        7.57       10.60     40.81 o 
   5   9   1      442.71      489.50     50.84 o 
   7   9   1       39.34       75.86     48.77 o 
   9   9   1       38.24       11.76     47.25 o 
  11   9   1      179.12      159.58     33.12 o 
  13   9   1        8.59       57.46     42.28 o 
  15   9   1      759.31      790.39     46.68 o 
 -10  10   1       45.20       69.41     54.70 o 
  -8  10   1       25.48       36.28     57.38 o 
  -6  10   1      191.32      207.46     48.31 o 
  -4  10   1       86.01       54.11     40.38 o 
  -2  10   1      554.34      579.77     42.78 o 
   0  10   1      459.50      470.72     46.99 o 
   2  10   1       30.17        9.33     37.89 o 
   4  10   1      438.68      475.12     42.73 o 
   6  10   1        4.39       -3.84     43.71 o 
   8  10   1      578.63      680.23     52.36 o 
  10  10   1      370.71      388.51     40.90 o 
  -5  11   1       27.95       31.57     41.72 o 
  -3  11   1      239.22      314.42     52.10 o 
  -1  11   1      828.44      857.31     43.06 o 
   1  11   1      465.15      463.45     48.21 o 
   3  11   1       10.91       38.30     37.66 o 
   5  11   1      303.30      276.68     50.59 o 
 -24   0   2     1567.48     1633.78     63.77 o 
 -22   0   2       86.49      114.47     52.87 o 
 -20   0   2     3429.66     3642.26     76.88 o 
 -18   0   2      475.61      438.66     44.12 o 
 -16   0   2      114.26       96.08     42.47 o 
 -14   0   2    14504.68    15045.58    304.46 o 
 -12   0   2        5.89      -16.54     39.09 o 
 -10   0   2    27040.43    28199.67    546.92 o 
  -8   0   2      375.93      416.63     54.35 o 
  -6   0   2     9433.54    10634.61    569.70 o 
  -4   0   2     9952.24    11505.20    227.34 o 
   4   0   2     3626.01     3781.59    123.30 o 
   6   0   2   408807.78   397506.69  12960.15 o 
   8   0   2      620.72      624.66     67.23 o 
  10   0   2    18900.54    18622.28    447.84 o 
  12   0   2     7491.63     7259.33    126.76 o 
  14   0   2      286.62      178.80     46.45 o 
  16   0   2     5344.24     5001.98     68.81 o 
  18   0   2        2.10      101.41     46.06 o 
  20   0   2     1918.75     2023.87     53.46 o 
  22   0   2     3311.25     2956.15    139.68 o 
  24   0   2       85.66      138.77     62.20 o 
 -25   1   2        0.05       54.11     36.14 o 
 -23   1   2       34.66       72.14     30.35 o 
 -21   1   2      763.68      799.98     40.75 o 
 -19   1   2     1474.54     1551.68     42.89 o 
 -17   1   2      128.45      163.24     30.13 o 
 -15   1   2      279.72      278.35     35.56 o 
 -13   1   2      486.13      593.08     39.52 o 
 -11   1   2     2537.80     2347.82     53.38 o 
  -9   1   2        1.55       55.29     47.73 o 
  -7   1   2    25377.75    26851.77    385.88 o 
  -5   1   2     5081.06     5037.49    144.52 o 
  -3   1   2     1948.43     1982.62    104.65 o 
   3   1   2     2918.05     2582.93     67.49 o 
   5   1   2    26949.01    27745.93    539.59 o 
   7   1   2    20863.55    21678.62    595.23 o 
   9   1   2     1567.49     1633.57     45.64 o 
  11   1   2     1134.38     1413.81     41.47 o 
  13   1   2       24.86       38.93     27.77 o 
  15   1   2     3125.66     2997.35     57.36 o 
  17   1   2     1007.76     1039.63     33.25 o 
  19   1   2     3216.27     3143.59     62.75 o 
  21   1   2        0.26       44.21     29.44 o 
  23   1   2      249.79      303.38     31.36 o 
 -24   2   2      761.02      752.26     38.29 o 
 -22   2   2       35.10       50.66     30.95 o 
 -20   2   2     1510.41     1363.86     43.16 o 
 -18   2   2      393.76      468.51     35.59 o 
 -16   2   2      127.48      131.46     33.47 o 
 -14   2   2    19634.31    18980.71    666.91 o 
 -12   2   2      828.20      712.31     40.87 o 
 -10   2   2     2806.07     2601.12    143.43 o 
  -8   2   2      267.52      273.24     42.02 o 
  -6   2   2     1079.65      967.45     62.95 o 
  -4   2   2   425160.91   392017.72   9491.09 o 
  -2   2   2      141.45      139.83     89.91 o 
   0   2   2     3076.64     3127.22    112.99 o 
   2   2   2    13703.38    14044.80    189.11 o 
   4   2   2      688.62      656.03     68.08 o 
   6   2   2    19504.22    18054.95    498.68 o 
   8   2   2      988.27      962.10     40.24 o 
  10   2   2        0.79       24.75     30.98 o 
  12   2   2     1833.43     1860.37     39.00 o 
  14   2   2      303.54      365.81     32.40 o 
  16   2   2    23652.51    23359.10    443.36 o 
  18   2   2       40.47       51.37     31.98 o 
  20   2   2     1062.72     1021.31     55.03 o 
  22   2   2      880.95      802.90     41.58 o 
  24   2   2       77.01      142.85     33.18 o 
 -23   3   2      703.06      677.42     39.24 o 
 -21   3   2       53.21      119.51     33.92 o 
 -19   3   2      270.29      242.46     32.66 o 
 -17   3   2     2699.86     2632.58     53.81 o 
 -15   3   2     1579.08     1652.97     45.12 o 
 -13   3   2     1784.11     1666.56     44.88 o 
 -11   3   2        2.91       22.47     33.07 o 
  -9   3   2     1157.40     1316.89     42.73 o 
  -7   3   2     1374.31     1648.51     60.11 o 
  -5   3   2      113.33       96.99     45.40 o 
  -3   3   2     3115.96     3444.45    262.17 o 
  -1   3   2    26229.87    28229.96   1211.88 o 
   1   3   2      680.73      533.47     82.38 o 
   3   3   2     8301.57     8818.31    218.08 o 
   5   3   2     3844.80     4430.68     70.02 o 
   7   3   2       55.14        1.80     34.30 o 
   9   3   2    11407.83    11423.26    174.71 o 
  11   3   2     5658.04     5593.72    136.92 o 
  13   3   2      356.04      330.96     31.73 o 
  15   3   2      189.12      223.97     32.19 o 
  17   3   2      134.13      177.02     31.93 o 
  19   3   2      142.57      181.13     35.11 o 
  21   3   2      177.79      217.07     36.35 o 
  23   3   2       58.25       92.82     38.90 o 
 -22   4   2       69.47      133.53     34.82 o 
 -20   4   2      241.21      187.76     35.38 o 
 -18   4   2      917.84      851.70     38.62 o 
 -16   4   2      115.10      158.45     36.61 o 
 -14   4   2    26838.71    26493.12    548.98 o 
 -12   4   2     1082.53     1126.26     39.84 o 
 -10   4   2      431.38      412.74     33.61 o 
  -8   4   2        9.60       41.92     38.58 o 
  -6   4   2      265.49      255.78     43.57 o 
  -4   4   2    37404.15    35758.65    914.27 o 
  -2   4   2     4399.59     4905.01    101.18 o 
   0   4   2      175.68      204.89     68.39 o 
   2   4   2    29422.05    31058.47   1285.04 o 
   4   4   2      299.38      218.97     45.59 o 
   6   4   2    65727.84    61401.93    980.23 o 
   8   4   2       67.77      125.87     36.06 o 
  10   4   2     1483.69     1583.13     43.04 o 
  12   4   2     5262.26     5041.73     75.89 o 
  14   4   2      476.67      436.80     33.45 o 
  16   4   2     5856.56     5754.36     57.81 o 
  18   4   2      127.10      159.53     38.17 o 
  20   4   2      415.70      432.32     34.03 o 
  22   4   2        1.59       56.69     35.84 o 
 -21   5   2      167.07      137.65     34.52 o 
 -19   5   2      223.06      257.79     38.12 o 
 -17   5   2      125.27      143.67     37.81 o 
 -15   5   2      451.52      478.91     36.53 o 
 -13   5   2     1250.84     1271.42     40.54 o 
 -11   5   2     1881.85     1845.01     43.37 o 
  -9   5   2     4390.19     4308.98    113.28 o 
  -7   5   2     1738.39     1703.61    136.78 o 
  -5   5   2     3510.13     3508.55    119.46 o 
  -3   5   2      818.99      768.84     57.41 o 
  -1   5   2     5805.38     5589.95     87.56 o 
   1   5   2        0.00       38.94     50.73 o 
   3   5   2      378.39      311.96     56.20 o 
   5   5   2      969.55      915.17     46.20 o 
   7   5   2        1.19       34.56     31.26 o 
   9   5   2      162.53       97.39     34.62 o 
  11   5   2       15.47       32.05     29.31 o 
  13   5   2     2414.14     2350.66     60.32 o 
  15   5   2        0.14       49.92     34.48 o 
  17   5   2      513.91      537.21     36.28 o 
  19   5   2      146.17       76.59     35.91 o 
  21   5   2      965.90      937.08     51.86 o 
 -20   6   2       28.68       32.06     39.45 o 
 -18   6   2      508.02      477.71     34.50 o 
 -16   6   2       24.81       39.89     35.02 o 
 -14   6   2     2579.95     2563.97     68.29 o 
 -12   6   2       10.51        0.27     30.83 o 
 -10   6   2     2606.76     2731.39    119.65 o 
  -8   6   2        0.82       58.42     40.99 o 
  -6   6   2       33.74       51.61     43.14 o 
  -4   6   2    14097.81    13598.34    354.55 o 
  -2   6   2      422.26      356.67     47.40 o 
   0   6   2      331.19      297.73     43.37 o 
   2   6   2       31.25       86.55     44.26 o 
   4   6   2      818.84      879.25     53.90 o 
   6   6   2    22598.62    21225.84    679.10 o 
   8   6   2      530.00      506.54     36.35 o 
  10   6   2      123.49       95.56     28.29 o 
  12   6   2     1442.58     1523.98     42.87 o 
  14   6   2      271.53      268.40     33.11 o 
  16   6   2     1220.69     1363.28     46.97 o 
  18   6   2       41.27       41.02     31.51 o 
  20   6   2       49.08       74.73     34.72 o 
 -19   7   2      799.74      892.28     71.09 o 
 -17   7   2      696.77      606.44     41.83 o 
 -15   7   2      541.19      566.38     34.49 o 
 -13   7   2       16.88       30.25     30.13 o 
 -11   7   2      399.85      476.49     48.63 o 
  -9   7   2     1377.72     1483.01     60.11 o 
  -7   7   2       29.47       30.48     40.63 o 
  -5   7   2      865.20      783.36     47.00 o 
  -3   7   2      283.20      283.02     51.48 o 
  -1   7   2      182.34      233.98     38.39 o 
   1   7   2        3.16       19.67     40.59 o 
   3   7   2      124.48      145.41     43.41 o 
   5   7   2      345.26      360.15     48.53 o 
   7   7   2     1570.32     1680.00     60.26 o 
   9   7   2     1859.70     1753.58     44.50 o 
  11   7   2        1.39       -0.12     29.35 o 
  13   7   2       43.75      131.76     31.91 o 
  15   7   2      115.90      114.12     28.85 o 
  17   7   2      228.25      330.83     34.56 o 
  19   7   2       66.14       57.16     36.04 o 
 -16   8   2       16.50       19.57     34.34 o 
 -14   8   2     3294.23     3133.57     56.37 o 
 -12   8   2      197.14      235.10     33.96 o 
 -10   8   2      229.57      281.74     47.39 o 
  -8   8   2       94.43       87.03     46.47 o 
  -6   8   2        5.90       13.76     42.78 o 
  -4   8   2     9872.19     9908.39    175.83 o 
  -2   8   2        9.33      -15.19     39.18 o 
   0   8   2       79.97       83.80     42.46 o 
   2   8   2        2.30       26.67     42.83 o 
   4   8   2      620.35      590.49     50.06 o 
   6   8   2     8052.42     7803.94    202.02 o 
   8   8   2      276.76      262.75     44.82 o 
  10   8   2      392.89      436.62     37.47 o 
  12   8   2      106.55      123.27     32.97 o 
  14   8   2       35.69       31.86     30.93 o 
  16   8   2     1148.19     1107.35     42.67 o 
 -15   9   2      168.36      210.63     46.04 o 
 -13   9   2       97.49       40.83     34.08 o 
 -11   9   2      158.14      190.29     46.92 o 
  -9   9   2       30.92       59.32     52.21 o 
  -7   9   2     1413.19     1380.40     72.86 o 
  -5   9   2      291.60      362.86     51.31 o 
  -3   9   2       53.97       77.33     36.88 o 
  -1   9   2      150.20      103.40     41.78 o 
   1   9   2       23.15       49.01     38.20 o 
   3   9   2       25.59       35.65     50.45 o 
   5   9   2      128.83      124.35     40.98 o 
   7   9   2      173.16      213.80     43.95 o 
   9   9   2      166.52      141.72     36.95 o 
  11   9   2      360.72      332.21     40.17 o 
  13   9   2      115.41      108.96     30.72 o 
 -10  10   2       64.41       11.88     54.54 o 
  -8  10   2        1.36       39.23     47.71 o 
  -6  10   2      733.12      758.57     44.36 o 
  -4  10   2     3370.69     3237.16     75.14 o 
  -2  10   2      365.55      353.09     46.39 o 
   0  10   2      313.79      324.07     42.97 o 
   2  10   2       42.65       72.36     47.40 o 
   4  10   2        7.07       50.17     38.92 o 
   6  10   2     1177.92     1130.00     49.17 o 
   8  10   2       20.76       28.17     53.33 o 
  10  10   2      309.49      370.52     40.57 o 
  -5  11   2      439.73      347.46     46.71 o 
  -3  11   2      420.02      470.20     48.73 o 
  -1  11   2       89.02       57.41     39.46 o 
   1  11   2        5.12        5.31     34.92 o 
   3  11   2      278.91      304.91     43.41 o 
   5  11   2      349.88      342.15     40.92 o 
 -25   1   3        1.75       56.10     43.87 o 
 -23   1   3      844.87      807.07     36.63 o 
 -21   1   3       19.10       63.54     34.40 o 
 -19   1   3        0.97       14.07     28.65 o 
 -17   1   3       30.57       44.24     29.19 o 
 -15   1   3      114.08      126.72     35.71 o 
 -13   1   3       79.33       32.60     37.36 o 
 -11   1   3        0.36       27.49     42.66 o 
  -9   1   3     5643.07     5915.21    168.37 o 
  -7   1   3     2920.17     3357.67     77.09 o 
  -5   1   3      911.70      855.20     76.13 o 
  -3   1   3      211.69      233.32     83.99 o 
  -1   1   3       82.71       63.60     79.88 o 
   1   1   3     3329.10     3439.15     91.75 o 
   3   1   3     1271.84     1323.25     60.48 o 
   5   1   3     3618.57     4329.29    194.77 o 
   7   1   3    14679.30    16392.99    341.66 o 
   9   1   3       70.98       76.71     34.08 o 
  11   1   3      981.89     1001.43     39.19 o 
  13   1   3     1907.05     2167.37     40.38 o 
  15   1   3     1645.65     1548.51     38.07 o 
  17   1   3       28.49       50.14     26.96 o 
  19   1   3        8.78       18.73     24.24 o 
  21   1   3      619.26      668.35     29.88 o 
  23   1   3      162.62      143.32     29.30 o 
 -24   2   3       33.41       12.70     33.05 o 
 -22   2   3      551.34      545.31     34.88 o 
 -20   2   3      459.58      400.08     33.81 o 
 -18   2   3      682.92      692.55     42.11 o 
 -16   2   3      179.22      219.18     32.78 o 
 -14   2   3      274.40      294.81     40.31 o 
 -12   2   3     4419.31     4433.67     62.83 o 
 -10   2   3     6149.03     6267.57    142.04 o 
  -8   2   3      492.04      473.22     46.87 o 
  -6   2   3      685.10      556.64     61.39 o 
  -4   2   3     2753.52     2569.94    128.97 o 
  -2   2   3      923.54      841.19     93.25 o 
   0   2   3        2.52       -6.08     83.22 o 
   2   2   3       98.30       64.36     54.10 o 
   4   2   3    34267.21    35224.19    521.97 o 
   6   2   3    59955.41    60496.15    995.70 o 
   8   2   3     5234.27     5857.11     99.37 o 
  10   2   3     5824.47     6514.69     94.15 o 
  12   2   3     6107.52     6148.99     54.55 o 
  14   2   3      162.45      183.99     28.05 o 
  16   2   3       28.59       54.84     29.23 o 
  18   2   3       54.21       50.17     27.09 o 
  20   2   3       92.50       87.38     29.72 o 
  22   2   3      179.80      178.93     42.59 o 
  24   2   3      268.14      225.70     37.63 o 
 -23   3   3       27.26       47.77     30.85 o 
 -21   3   3       10.78       41.07     38.98 o 
 -19   3   3      607.07      557.34     38.25 o 
 -17   3   3       14.35       18.93     33.76 o 
 -15   3   3     3536.11     3551.08     62.56 o 
 -13   3   3      399.88      395.20     32.79 o 
 -11   3   3       54.58       22.11     30.04 o 
  -9   3   3     1759.67     1684.12     56.26 o 
  -7   3   3     1206.20     1195.79     56.63 o 
  -5   3   3     1510.71     1469.96     67.76 o 
  -3   3   3     4023.85     4055.24    132.76 o 
  -1   3   3       26.83        9.15     84.59 o 
   1   3   3      357.52      176.88     73.71 o 
   3   3   3     2251.99     2142.28     68.73 o 
   5   3   3      539.50      550.58     42.06 o 
   7   3   3      166.38      136.45     39.55 o 
   9   3   3        1.07       53.47     33.61 o 
  11   3   3     3186.18     2970.34     49.61 o 
  13   3   3      695.70      680.08     36.14 o 
  15   3   3       12.28       30.28     28.14 o 
  17   3   3     2642.72     2831.89     46.96 o 
  19   3   3       21.72       60.22     34.70 o 
  21   3   3        7.05       59.41     32.06 o 
  23   3   3       16.91       56.79     31.62 o 
 -22   4   3      286.27      297.24     38.20 o 
 -20   4   3      219.12      211.29     38.48 o 
 -18   4   3      176.73      175.81     36.95 o 
 -16   4   3       52.15       45.02     33.88 o 
 -14   4   3      163.30      117.01     37.29 o 
 -12   4   3     1692.05     1782.00     46.59 o 
 -10   4   3      472.04      464.06     41.74 o 
  -8   4   3       85.90       36.07     45.19 o 
  -6   4   3     2560.03     2405.01     63.97 o 
  -4   4   3      795.80      746.72     70.18 o 
  -2   4   3       67.12       69.90     59.26 o 
   0   4   3      229.27      212.71     55.24 o 
   2   4   3       42.70       60.99     57.82 o 
   4   4   3      603.68      707.54     56.13 o 
   6   4   3      251.92      283.54     41.38 o 
   8   4   3        7.82       12.81     30.66 o 
  10   4   3     6164.26     6498.21     66.59 o 
  12   4   3       99.17       99.78     31.65 o 
  14   4   3       19.68       80.93     26.84 o 
  16   4   3      162.65      149.14     29.38 o 
  18   4   3       55.07       56.52     31.48 o 
  20   4   3       31.66       43.96     31.20 o 
  22   4   3      353.27      354.78     35.44 o 
 -21   5   3        5.81       59.90     38.03 o 
 -19   5   3      455.34      504.08     38.20 o 
 -17   5   3       82.46       76.72     29.21 o 
 -15   5   3       58.79       76.67     31.31 o 
 -13   5   3     1511.04     1465.68     42.96 o 
 -11   5   3       91.43       36.21     38.67 o 
  -9   5   3      677.97      668.11     43.77 o 
  -7   5   3      243.54      218.08     44.21 o 
  -5   5   3       69.40       30.68     50.37 o 
  -3   5   3       33.12       36.89     45.36 o 
  -1   5   3        0.34       37.12     47.53 o 
   1   5   3     3457.44     3275.30    139.44 o 
   3   5   3      589.38      512.06     54.37 o 
   5   5   3     3333.19     3347.60     90.69 o 
   7   5   3        4.13       23.34     32.55 o 
   9   5   3      782.26      718.63     37.21 o 
  11   5   3     1092.70      931.58     36.64 o 
  13   5   3      395.16      366.84     30.77 o 
  15   5   3        1.11       23.34     35.29 o 
  17   5   3       65.05       98.08     35.72 o 
  19   5   3       38.97       70.96     31.90 o 
  21   5   3        2.64       74.84     37.92 o 
 -20   6   3        1.92       46.71     31.12 o 
 -18   6   3      461.72      469.93     38.49 o 
 -16   6   3     1605.11     1588.47     42.65 o 
 -14   6   3     1146.49     1172.23     45.19 o 
 -12   6   3      195.76      210.58     30.76 o 
 -10   6   3      147.47      146.55     41.17 o 
  -8   6   3     1403.85     1484.89     56.89 o 
  -6   6   3      744.67      667.08     47.37 o 
  -4   6   3      186.12      204.91     43.91 o 
  -2   6   3       49.06       54.68     38.57 o 
   0   6   3       32.21       14.07     38.69 o 
   2   6   3     1416.30     1331.99     60.78 o 
   4   6   3      577.36      483.35     51.72 o 
   6   6   3        0.51        4.58     42.09 o 
   8   6   3     2036.99     1938.89     47.48 o 
  10   6   3     1481.27     1305.86     40.30 o 
  12   6   3      258.35      296.76     30.23 o 
  14   6   3      121.49      133.22     25.24 o 
  16   6   3      793.45      790.19     38.68 o 
  18   6   3       22.25       39.54     34.58 o 
  20   6   3      709.55      690.99     56.33 o 
 -19   7   3       24.58       70.38     34.08 o 
 -17   7   3        5.50      -11.13     31.77 o 
 -15   7   3       12.07       51.63     34.55 o 
 -13   7   3     1788.58     1753.80     44.45 o 
 -11   7   3        8.60      125.21     50.77 o 
  -9   7   3      148.12      175.94     50.88 o 
  -7   7   3      253.99      232.07     42.74 o 
  -5   7   3      294.06      352.88     56.67 o 
  -3   7   3      135.05       92.62     51.98 o 
  -1   7   3       37.32       26.84     34.70 o 
   1   7   3      483.01      458.11     48.37 o 
   3   7   3       87.36       79.42     36.81 o 
   5   7   3      683.92      636.47     46.92 o 
   7   7   3       30.33       45.09     39.57 o 
   9   7   3       24.95       13.70     33.12 o 
  11   7   3     1658.51     1539.91     64.44 o 
  13   7   3       17.89       25.90     30.28 o 
  15   7   3      501.03      506.06     37.97 o 
  17   7   3       65.58      154.94     39.08 o 
  19   7   3       67.01       96.42     38.21 o 
 -16   8   3       89.63      100.07     36.55 o 
 -14   8   3       49.88       30.71     34.80 o 
 -12   8   3        8.10       50.01     50.86 o 
 -10   8   3      130.10      102.87     46.18 o 
  -8   8   3      638.72      696.24     56.76 o 
  -6   8   3      350.65      427.91     51.36 o 
  -4   8   3       95.96      129.28     51.07 o 
  -2   8   3       25.86       48.90     36.47 o 
   0   8   3      176.93      250.77     41.86 o 
   2   8   3      712.38      704.03     53.79 o 
   4   8   3      323.46      367.95     53.00 o 
   6   8   3      343.79      297.09     46.02 o 
   8   8   3      198.91      176.25     35.53 o 
  10   8   3      174.35      184.30     36.99 o 
  12   8   3      332.04      304.51     33.80 o 
  14   8   3      541.85      543.64     35.88 o 
  16   8   3      782.83      805.90     38.51 o 
 -15   9   3      178.88      158.73     38.13 o 
 -13   9   3      479.05      502.89     44.80 o 
 -11   9   3        7.74       48.52     51.45 o 
  -9   9   3        1.47      -25.84     49.75 o 
  -7   9   3      231.53      168.77     50.31 o 
  -5   9   3     1589.36     1755.38     53.11 o 
  -3   9   3      746.19      718.98     46.48 o 
  -1   9   3        1.12       52.67     42.97 o 
   1   9   3      391.46      412.22     49.08 o 
   3   9   3      554.20      523.23     42.17 o 
   5   9   3        2.45       16.76     50.15 o 
   7   9   3      326.19      294.34     46.10 o 
   9   9   3        1.65       46.03     34.17 o 
  11   9   3        9.07       40.52     35.71 o 
  13   9   3       29.75       40.65     33.13 o 
 -10  10   3        9.98      -23.94     56.34 o 
  -8  10   3      257.75      266.16     52.31 o 
  -6  10   3       43.68       88.84     40.05 o 
  -4  10   3        9.04        1.65     32.88 o 
  -2  10   3       92.33       80.76     40.64 o 
   0  10   3        3.61       -0.94     32.93 o 
   2  10   3      181.47      172.14     40.08 o 
   4  10   3      374.52      484.16     51.74 o 
   6  10   3        1.04       22.00     48.56 o 
   8  10   3        9.52       10.85     37.07 o 
  10  10   3      145.82      153.24     37.34 o 
  -3  11   3      370.23      390.68     45.57 o 
  -1  11   3        5.43       23.11     43.29 o 
   1  11   3      442.84      424.30     41.54 o 
   3  11   3       79.39       51.97     36.03 o 
 -24   0   4      438.15      411.38     59.90 o 
 -22   0   4      952.46     1088.81     99.30 o 
 -20   0   4      170.74      137.21     54.17 o 
 -18   0   4    11572.29    12007.78    154.17 o 
 -16   0   4      412.99      453.61     57.61 o 
 -14   0   4      465.34      552.42     65.02 o 
 -12   0   4     1476.56     1255.41     90.06 o 
 -10   0   4       39.16       19.66     51.32 o 
  -8   0   4    15164.94    12927.00    554.19 o 
  -6   0   4      800.49      703.28    103.19 o 
  -4   0   4    26430.76    29242.96    648.92 o 
  -2   0   4     6949.05     4554.36   3075.47 o 
   0   0   4     1168.93     1153.17    133.02 o 
   2   0   4    12830.12    14050.25    217.52 o 
   4   0   4     3937.91     4103.08    107.55 o 
   6   0   4       50.77       13.21     59.09 o 
   8   0   4      562.25      600.91     56.84 o 
  10   0   4     1425.74     1491.91     54.87 o 
  12   0   4   119916.88   116888.55   3090.59 o 
  14   0   4     1694.04     1525.21     54.48 o 
  16   0   4    11268.46    10842.34    260.65 o 
  18   0   4     9711.89     9516.00    273.83 o 
  20   0   4        0.61        0.81     39.69 o 
  22   0   4      256.68      316.95     37.75 o 
  24   0   4        4.83       48.92     44.13 o 
 -25   1   4      139.77      148.78     42.08 o 
 -23   1   4       31.64       21.18     34.10 o 
 -21   1   4      574.35      648.22     41.11 o 
 -19   1   4      333.35      344.24     38.40 o 
 -17   1   4      764.19      748.27     36.59 o 
 -15   1   4      330.68      327.74     37.36 o 
 -13   1   4     1346.32     1202.06     47.25 o 
 -11   1   4     1090.70     1090.90     50.35 o 
  -9   1   4     4195.90     4068.06    181.69 o 
  -7   1   4    10158.00    10485.30    228.90 o 
  -5   1   4    24787.31    22605.76    921.54 o 
  -3   1   4    11138.61    11690.44    390.41 o 
  -1   1   4     3331.46     2552.99    127.65 o 
   1   1   4     4720.20     5049.18    101.31 o 
   3   1   4     2743.53     2615.48     70.13 o 
   5   1   4    10804.73    11726.22    314.68 o 
   7   1   4     3438.61     3766.33    106.08 o 
   9   1   4      248.30      366.26     33.11 o 
  11   1   4      346.46      347.14     33.00 o 
  13   1   4     3356.30     3449.05     61.91 o 
  15   1   4      531.60      555.40     28.70 o 
  17   1   4       46.39       43.02     25.54 o 
  19   1   4      388.49      438.58     29.10 o 
  21   1   4      379.52      353.05     28.61 o 
  23   1   4       36.02       52.32     24.54 o 
 -24   2   4      128.70      125.86     32.27 o 
 -22   2   4       97.00       63.55     31.49 o 
 -20   2   4       19.67       58.15     33.93 o 
 -18   2   4     7030.31     7206.48    118.62 o 
 -16   2   4      235.95      220.59     37.10 o 
 -14   2   4     1750.84     1788.53     50.67 o 
 -12   2   4      184.62      167.08     32.28 o 
 -10   2   4      352.59      402.84     40.07 o 
  -8   2   4    37046.86    35848.70    560.71 o 
  -6   2   4      158.05      107.71     56.46 o 
  -4   2   4     2843.00     2833.32     97.81 o 
  -2   2   4     2780.29     2720.42    111.29 o 
   0   2   4     2618.45     2799.88     77.70 o 
   2   2   4   414130.00   370996.31   6327.64 o 
   4   2   4       11.13      -28.21     37.98 o 
   6   2   4      554.82      605.58     40.03 o 
   8   2   4    11653.67    10944.06    212.26 o 
  10   2   4     1403.68     1332.72     34.52 o 
  12   2   4    13768.86    12872.68    285.96 o 
  14   2   4       13.72       34.24     29.49 o 
  16   2   4      712.93      700.62     32.42 o 
  18   2   4     1615.60     1585.70     38.68 o 
  20   2   4       51.28       77.31     25.55 o 
  22   2   4     3511.04     3282.45    109.09 o 
  24   2   4      129.73      119.10     39.26 o 
 -23   3   4      457.87      486.48     37.54 o 
 -21   3   4       21.09       57.15     29.30 o 
 -19   3   4       11.38      -14.29     33.85 o 
 -17   3   4      317.42      305.97     39.50 o 
 -15   3   4      474.60      480.13     39.47 o 
 -13   3   4       29.70        9.27     31.52 o 
 -11   3   4     2847.02     2769.56     71.01 o 
  -9   3   4      424.05      321.10     51.21 o 
  -7   3   4     1700.45     1722.09     57.82 o 
  -5   3   4      666.38      795.02     63.76 o 
  -3   3   4     6770.72     7093.88    154.42 o 
  -1   3   4      228.07      186.10     68.59 o 
   1   3   4        3.62       -5.59     49.38 o 
   3   3   4     2500.98     2391.26     61.84 o 
   5   3   4     8029.43     7966.43    257.63 o 
   7   3   4     8132.82     9153.64    155.03 o 
   9   3   4     6216.07     6575.33     64.22 o 
  11   3   4     2588.37     2542.76     45.42 o 
  13   3   4      656.08      578.85     33.29 o 
  15   3   4     5610.36     5197.21    263.23 o 
  17   3   4      506.73      619.00     34.59 o 
  19   3   4        6.49       31.42     34.83 o 
  21   3   4      713.34      711.91     35.12 o 
  23   3   4      235.71      278.91     33.30 o 
 -22   4   4      180.77      209.29     41.53 o 
 -20   4   4       25.08        8.33     31.57 o 
 -18   4   4     4003.09     4000.21     54.56 o 
 -16   4   4       19.25       10.60     31.27 o 
 -14   4   4     2855.53     2841.27     51.19 o 
 -12   4   4      726.37      793.79     40.50 o 
 -10   4   4      359.94      349.53     43.31 o 
  -8   4   4   131709.36   135479.67   3282.00 o 
  -6   4   4      217.74      181.03     52.14 o 
  -4   4   4      146.81      105.47     51.16 o 
  -2   4   4      923.53      823.81     62.63 o 
   0   4   4     2437.67     2248.20     70.79 o 
   2   4   4    30537.43    29165.42    788.61 o 
   4   4   4       50.17       86.73     34.01 o 
   6   4   4       74.49       64.06     35.06 o 
   8   4   4     9173.11     9648.78    194.93 o 
  10   4   4      516.71      444.09     35.32 o 
  12   4   4     6592.86     6585.15     61.16 o 
  14   4   4      131.48      112.07     29.07 o 
  16   4   4       73.35       87.89     30.46 o 
  18   4   4      353.51      385.60     37.14 o 
  20   4   4      440.24      489.18     39.84 o 
  22   4   4     1188.77     1076.21     49.90 o 
 -21   5   4      124.85       87.99     43.28 o 
 -19   5   4      788.51      829.96     37.75 o 
 -17   5   4       47.76       74.76     35.33 o 
 -15   5   4      470.65      524.53     40.70 o 
 -13   5   4        1.15       32.09     28.68 o 
 -11   5   4      403.37      435.60     44.06 o 
  -9   5   4      203.75      217.99     39.72 o 
  -7   5   4      263.54      303.25     49.19 o 
  -5   5   4     5225.64     5415.13     89.81 o 
  -3   5   4     2807.33     2640.37     80.26 o 
  -1   5   4     5399.34     5544.27    133.95 o 
   1   5   4      372.91      269.31     49.60 o 
   3   5   4     3307.14     3304.34     71.83 o 
   5   5   4     2044.70     2235.80     46.50 o 
   7   5   4      964.32      965.85     39.80 o 
   9   5   4       12.18       25.78     33.47 o 
  11   5   4        0.05       18.47     33.90 o 
  13   5   4      121.09      126.13     32.21 o 
  15   5   4       23.24       30.50     28.69 o 
  17   5   4      522.80      616.28     41.03 o 
  19   5   4        0.12       14.39     32.11 o 
  21   5   4      554.64      545.87     50.73 o 
 -20   6   4        2.73       36.03     36.02 o 
 -18   6   4     4121.56     3943.13     55.15 o 
 -16   6   4      427.07      447.61     38.21 o 
 -14   6   4       20.52       78.28     33.18 o 
 -12   6   4      963.91      900.53     49.68 o 
 -10   6   4      199.76      196.48     40.65 o 
  -8   6   4    12977.44    12652.66    201.92 o 
  -6   6   4      747.30      905.89     54.13 o 
  -4   6   4       61.97       60.79     49.35 o 
  -2   6   4     5396.26     5083.72     71.22 o 
   0   6   4      164.00      182.98     49.08 o 
   2   6   4    14181.61    13159.99    184.29 o 
   4   6   4        7.02       21.57     43.15 o 
   6   6   4     2356.78     2468.26     45.61 o 
   8   6   4     1627.62     1600.26     38.56 o 
  10   6   4        1.95        5.45     25.28 o 
  12   6   4     4231.55     4114.99     85.03 o 
  14   6   4       37.31       76.26     31.22 o 
  16   6   4     1383.64     1455.27     48.50 o 
  18   6   4       88.14      132.53     36.04 o 
  20   6   4      196.47      254.17     38.74 o 
 -19   7   4     1123.29     1186.20     47.18 o 
 -17   7   4      427.60      400.38     40.69 o 
 -15   7   4     1393.93     1415.12     44.57 o 
 -13   7   4      615.88      590.86     50.80 o 
 -11   7   4     3206.15     3062.40     71.00 o 
  -9   7   4     2186.73     2261.26     86.22 o 
  -7   7   4       10.21      -24.11     43.47 o 
  -5   7   4      754.09      793.44     49.41 o 
  -3   7   4      196.40      208.93     38.40 o 
  -1   7   4       26.55       29.44     39.12 o 
   1   7   4      236.80      218.32     41.22 o 
   3   7   4      801.69      752.84     45.08 o 
   5   7   4      133.49      120.18     42.10 o 
   7   7   4      526.02      502.59     37.21 o 
   9   7   4       26.99       44.39     26.65 o 
  11   7   4      126.91      151.99     33.38 o 
  13   7   4      345.57      386.30     33.73 o 
  15   7   4      174.81      113.50     31.03 o 
  17   7   4      183.61      246.86     36.05 o 
  19   7   4        0.77       21.36     31.62 o 
 -16   8   4       74.77       69.13     39.84 o 
 -14   8   4      401.84      450.40     41.72 o 
 -12   8   4       81.85      117.80     48.51 o 
 -10   8   4      610.80      560.12     58.82 o 
  -8   8   4     4528.18     4564.30     96.64 o 
  -6   8   4      556.38      651.08     52.45 o 
  -4   8   4      157.59      151.79     35.41 o 
  -2   8   4       12.68       74.75     42.15 o 
   0   8   4      244.56      218.63     36.66 o 
   2   8   4     8926.24     9144.92    166.86 o 
   4   8   4      106.35      118.67     41.28 o 
   6   8   4       25.15       67.26     38.94 o 
   8   8   4      560.06      565.47     42.11 o 
  10   8   4      204.07      234.72     34.57 o 
  12   8   4     4993.80     5231.39    105.85 o 
  14   8   4       16.81       60.29     31.31 o 
  16   8   4       34.17      117.62     36.78 o 
 -13   9   4       76.05       36.76     53.44 o 
 -11   9   4      111.04       91.57     49.88 o 
  -9   9   4      467.30      491.17     52.11 o 
  -7   9   4      375.21      475.08     55.51 o 
  -5   9   4      271.60      333.38     43.25 o 
  -3   9   4       98.81      135.19     39.76 o 
  -1   9   4      241.46      259.85     39.53 o 
   1   9   4       39.01       34.37     39.46 o 
   3   9   4      217.32      258.97     45.33 o 
   5   9   4     1536.71     1559.70    111.17 o 
   7   9   4      277.07      275.89     41.03 o 
   9   9   4       45.71       73.48     33.06 o 
  11   9   4      315.20      249.37     40.12 o 
  13   9   4       35.62       70.68     33.53 o 
 -10  10   4       33.56       34.33     52.26 o 
  -8  10   4     1414.88     1450.55     89.63 o 
  -6  10   4        7.70       24.59     34.90 o 
  -4  10   4      158.04      171.39     36.33 o 
  -2  10   4       44.50       74.60     41.62 o 
   0  10   4      700.62      714.56     46.22 o 
   2  10   4     3423.17     3473.06    113.91 o 
   4  10   4      396.51      470.42     43.89 o 
   6  10   4      101.58      115.33     38.75 o 
   8  10   4       14.68       42.40     35.69 o 
  10  10   4      178.10      179.31     38.11 o 
  -3  11   4      100.70       60.79     44.35 o 
  -1  11   4        8.87       18.52     44.27 o 
   1  11   4      649.94      553.48     44.34 o 
   3  11   4      280.10      274.96     43.19 o 
 -23   1   5       86.48       78.94     40.60 o 
 -21   1   5      199.64      198.82     37.30 o 
 -19   1   5      408.10      388.04     41.24 o 
 -17   1   5      215.98      182.75     33.85 o 
 -15   1   5        2.07        7.04     31.42 o 
 -13   1   5     1143.86     1023.96     44.37 o 
 -11   1   5      105.89      169.08     41.79 o 
  -9   1   5     2861.98     3118.00     78.76 o 
  -7   1   5     4223.84     3853.84    104.11 o 
  -5   1   5      181.72       72.71     76.27 o 
  -3   1   5    13481.80    14057.54    811.91 o 
  -1   1   5     5366.65     4221.73    592.48 o 
   1   1   5       81.15      100.66     53.33 o 
   3   1   5     2513.34     2392.89     65.88 o 
   5   1   5      109.94       54.27     44.57 o 
   7   1   5        0.02       28.44     37.81 o 
   9   1   5       59.80       78.42     29.74 o 
  11   1   5      985.21     1117.34     34.58 o 
  13   1   5     1455.93     1526.26     43.60 o 
  15   1   5        0.20       27.72     25.41 o 
  17   1   5     2869.75     2693.10     53.15 o 
  19   1   5     1729.69     1806.25     37.10 o 
  21   1   5      214.80      196.19     28.74 o 
  23   1   5      237.44      294.21     33.76 o 
 -24   2   5       23.14       37.97     42.79 o 
 -22   2   5        5.22        6.50     34.77 o 
 -20   2   5       59.71      115.47     38.59 o 
 -18   2   5       59.42       76.59     32.89 o 
 -16   2   5      262.21      261.67     38.25 o 
 -14   2   5       34.49       36.79     35.46 o 
 -12   2   5      652.67      669.03     39.71 o 
 -10   2   5      116.71       78.93     33.13 o 
  -8   2   5      650.66      584.75     61.88 o 
  -6   2   5      416.64      505.72     67.80 o 
  -4   2   5    46268.27    43287.34   1987.64 o 
  -2   2   5    42164.91    43667.95    966.36 o 
   0   2   5    24564.91    26964.12    491.12 o 
   2   2   5      588.92      558.68     55.92 o 
   4   2   5     1981.66     1994.76     52.15 o 
   6   2   5      141.82      134.83     35.59 o 
   8   2   5      950.18     1009.12     39.04 o 
  10   2   5     1319.74     1372.90     34.74 o 
  12   2   5     8897.57     8916.71    160.79 o 
  14   2   5      475.49      526.99     30.20 o 
  16   2   5      606.63      630.94     31.00 o 
  18   2   5      118.37       73.12     30.32 o 
  20   2   5      843.88      866.12     31.37 o 
  22   2   5      166.28      171.83     31.13 o 
  24   2   5      344.04      334.95     37.87 o 
 -23   3   5       62.11      115.80     35.92 o 
 -21   3   5      141.90      131.67     33.66 o 
 -19   3   5       11.23       31.67     35.79 o 
 -17   3   5     1410.09     1396.92     43.11 o 
 -15   3   5        5.00       37.24     34.92 o 
 -13   3   5      508.20      552.91     36.37 o 
 -11   3   5       74.57       71.92     34.17 o 
  -9   3   5      806.90      827.96     52.79 o 
  -7   3   5     6588.00     7062.58    517.86 o 
  -5   3   5       16.84       50.16     60.55 o 
  -3   3   5     3746.91     4356.93    110.83 o 
  -1   3   5     2159.46     2396.28     81.48 o 
   1   3   5      553.17      532.19     50.19 o 
   3   3   5      381.08      272.14     36.90 o 
   5   3   5      226.91      220.32     39.69 o 
   7   3   5     1892.37     1768.81     47.43 o 
   9   3   5        0.11       19.95     31.78 o 
  11   3   5      263.44      288.03     27.31 o 
  13   3   5      616.60      685.87     31.85 o 
  15   3   5       12.78       41.73     30.11 o 
  17   3   5       24.09       67.18     29.29 o 
  19   3   5      163.84      239.53     36.11 o 
  21   3   5      103.85      136.51     37.13 o 
  23   3   5      133.73      102.73     35.51 o 
 -22   4   5      620.71      611.04     54.55 o 
 -20   4   5      547.84      639.94     38.40 o 
 -18   4   5      915.72      943.01     41.76 o 
 -16   4   5     2221.05     2277.84     48.43 o 
 -14   4   5     2359.60     2438.29     61.08 o 
 -12   4   5     1078.51     1085.28     42.20 o 
 -10   4   5     1468.28     1454.64     50.01 o 
  -8   4   5      923.90      918.48     57.71 o 
  -6   4   5       19.91       10.67     60.17 o 
  -4   4   5     1182.98     1140.48     66.92 o 
  -2   4   5     1087.38     1073.48     56.02 o 
   0   4   5     6917.48     7257.36    187.94 o 
   2   4   5     2165.17     2166.16     53.63 o 
   4   4   5      136.85      118.12     38.48 o 
   6   4   5     1589.69     1976.55     62.75 o 
   8   4   5     9728.64     9449.25    161.94 o 
  10   4   5      357.45      391.35     35.70 o 
  12   4   5        0.10        2.82     25.37 o 
  14   4   5       20.16       21.72     32.55 o 
  16   4   5       34.63      121.51     31.55 o 
  18   4   5      398.64      287.54     34.92 o 
  20   4   5        0.03        1.69     36.75 o 
  22   4   5      314.55      335.39     35.69 o 
 -21   5   5        1.83       18.97     34.78 o 
 -19   5   5      210.25      191.59     35.35 o 
 -17   5   5      149.87      158.52     38.34 o 
 -15   5   5        6.89        5.19     34.78 o 
 -13   5   5     2864.21     2750.79     48.63 o 
 -11   5   5      511.08      480.55     43.62 o 
  -9   5   5     1094.40     1079.97     48.23 o 
  -7   5   5     1626.34     1660.12     70.83 o 
  -5   5   5       28.27       65.77     54.79 o 
  -3   5   5     5880.18     5571.42    193.85 o 
  -1   5   5     1429.85     1358.10     57.26 o 
   1   5   5        1.83       41.94     47.44 o 
   3   5   5      344.97      372.64     46.86 o 
   5   5   5       47.04       68.44     37.98 o 
   7   5   5      442.65      465.08     32.37 o 
   9   5   5     1551.79     1503.76     37.98 o 
  11   5   5      850.45      782.67     33.22 o 
  13   5   5      918.02      916.47     33.79 o 
  15   5   5        0.16       19.91     30.56 o 
  17   5   5       46.74       82.16     36.03 o 
  19   5   5      195.17      185.88     36.88 o 
  21   5   5      163.74      198.16     42.24 o 
 -20   6   5      120.81       83.86     36.03 o 
 -18   6   5       13.46       50.61     32.71 o 
 -16   6   5        3.09       31.33     29.63 o 
 -14   6   5      844.94      821.92     36.86 o 
 -12   6   5      154.29      205.14     45.08 o 
 -10   6   5     1182.21     1213.41     56.78 o 
  -8   6   5      479.31      543.77     51.81 o 
  -6   6   5      220.48      198.10     47.84 o 
  -4   6   5      190.96      251.19     52.54 o 
  -2   6   5     3175.17     3216.40     60.21 o 
   0   6   5     1124.75      977.62     52.22 o 
   2   6   5       71.28       56.25     49.08 o 
   4   6   5       81.73       42.03     49.32 o 
   6   6   5     1343.70     1318.53     38.97 o 
   8   6   5      956.39      941.81     37.50 o 
  10   6   5     1633.87     1683.18     50.10 o 
  12   6   5      312.90      340.80     30.44 o 
  14   6   5      379.76      441.79     34.91 o 
  16   6   5      782.24      770.01     40.14 o 
  18   6   5      166.37      192.52     39.35 o 
  20   6   5        6.31       -2.19     38.53 o 
 -19   7   5      164.85      144.84     40.57 o 
 -17   7   5       85.87       80.31     35.07 o 
 -15   7   5        2.52       19.32     37.48 o 
 -13   7   5        1.74       -6.86     53.28 o 
 -11   7   5      659.73      681.45     58.44 o 
  -9   7   5     2023.71     2070.25     73.85 o 
  -7   7   5      205.01      162.13     46.61 o 
  -5   7   5        0.23        2.18     42.40 o 
  -3   7   5       27.12        8.38     36.05 o 
  -1   7   5       49.70       37.98     39.55 o 
   1   7   5      945.24      984.19     50.70 o 
   3   7   5      644.37      671.33     50.07 o 
   5   7   5      245.17      263.66     37.98 o 
   7   7   5     2677.07     2699.16     49.49 o 
   9   7   5      442.65      429.00     33.18 o 
  11   7   5       65.67      109.68     31.27 o 
  13   7   5      560.75      565.75     35.09 o 
  15   7   5        1.58        0.92     29.99 o 
  17   7   5       57.21       32.20     31.34 o 
 -16   8   5      331.96      273.91     82.92 o 
 -14   8   5        3.18       20.11     37.38 o 
 -12   8   5      430.76      396.93     57.00 o 
 -10   8   5        4.93       39.54     51.53 o 
  -8   8   5       13.51       36.34     53.55 o 
  -6   8   5      696.48      684.39     50.37 o 
  -4   8   5        1.13       30.09     35.92 o 
  -2   8   5      807.79      840.65     45.68 o 
   0   8   5     1293.74     1423.05     49.69 o 
   2   8   5      211.56      197.82     45.94 o 
   4   8   5      141.76      139.45     39.95 o 
   6   8   5     2685.31     2810.81     49.11 o 
   8   8   5      312.30      327.15     40.08 o 
  10   8   5      213.07      261.76     33.96 o 
  12   8   5      372.16      435.52     39.27 o 
  14   8   5       27.63       45.39     31.12 o 
  16   8   5      742.10      793.47     37.98 o 
 -13   9   5      575.95      515.30     55.46 o 
 -11   9   5       30.43      -33.36     44.90 o 
  -9   9   5      368.12      348.02     49.31 o 
  -7   9   5     1500.58     1511.43     64.38 o 
  -5   9   5       20.60       74.44     42.63 o 
  -3   9   5        2.87       -5.41     36.04 o 
  -1   9   5      346.83      369.08     43.24 o 
   1   9   5     1198.82     1225.67     48.65 o 
   3   9   5      983.96      998.46     53.61 o 
   5   9   5        2.02       84.95     49.28 o 
   7   9   5      142.13      133.88     37.93 o 
   9   9   5        7.98       92.83     39.18 o 
  11   9   5      291.14      337.45     42.69 o 
  13   9   5        4.83       35.97     40.01 o 
 -10  10   5      192.90      172.63     52.49 o 
  -8  10   5        1.37       80.28     41.85 o 
  -6  10   5      224.44      278.98     38.00 o 
  -4  10   5       32.91       34.38     42.78 o 
  -2  10   5     1318.58     1224.63     46.51 o 
   0  10   5      198.51      209.34     39.13 o 
   2  10   5       10.43       73.83     41.61 o 
   4  10   5       16.65       16.62     44.14 o 
   6  10   5      130.91      113.15     42.02 o 
   8  10   5      141.27      107.78     34.19 o 
  10  10   5      171.48      188.49     39.60 o 
  -1  11   5      277.79      276.51     65.49 o 
   1  11   5        0.74       19.60     46.34 o 
 -24   0   6       93.41      129.72     56.84 o 
 -22   0   6     3341.15     3505.11    181.10 o 
 -20   0   6      300.59      268.62     62.26 o 
 -18   0   6       50.18      149.03     69.88 o 
 -16   0   6      250.39      222.75     57.34 o 
 -14   0   6       26.85      -35.71     58.71 o 
 -12   0   6    39151.83    40320.00    552.15 o 
 -10   0   6     1474.55     1569.38    123.81 o 
  -8   0   6      180.44      264.37     74.26 o 
  -6   0   6    47018.33    47603.88    691.61 o 
  -4   0   6     2730.30     2409.87    221.59 o 
  -2   0   6   436268.19   426118.50   3279.98 o 
   0   0   6      230.16      296.29     95.72 o 
   2   0   6    51911.42    51433.51    967.49 o 
   4   0   6    15855.03    15752.55    323.72 o 
   6   0   6     5484.43     5910.80    151.76 o 
   8   0   6    31673.02    30316.69    812.35 o 
  10   0   6      447.82      402.38     51.15 o 
  12   0   6       37.68       41.51     41.76 o 
  14   0   6      199.90      203.87     43.13 o 
  16   0   6     1592.75     1667.64     66.54 o 
  18   0   6    26224.18    26019.72    603.93 o 
  20   0   6      238.75      167.66     38.99 o 
  22   0   6      955.30      942.70     47.11 o 
  24   0   6      152.58      141.78     46.13 o 
 -23   1   6        1.77       50.25     40.81 o 
 -21   1   6      251.17      250.14     40.11 o 
 -19   1   6      227.14      230.46     36.13 o 
 -17   1   6      652.66      667.20     75.22 o 
 -15   1   6       24.01       44.28     40.82 o 
 -13   1   6      654.95      576.02     52.49 o 
 -11   1   6       22.79       49.81     36.35 o 
  -9   1   6     7486.57     6726.32    434.41 o 
  -7   1   6        1.94       46.70     65.98 o 
  -5   1   6     2278.96     2472.71    105.44 o 
  -3   1   6     7570.21     8217.66    198.42 o 
  -1   1   6     3260.37     3612.89     95.57 o 
   1   1   6    19027.30    19855.46    342.87 o 
   3   1   6       60.75      120.78     45.25 o 
   5   1   6    10912.07    11430.58    278.14 o 
   7   1   6       36.62       67.50     37.89 o 
   9   1   6     2108.59     1844.58     43.21 o 
  11   1   6      595.60      659.84     31.44 o 
  13   1   6     1221.31     1267.33     32.00 o 
  15   1   6       62.86      117.56     23.22 o 
  17   1   6     1280.69     1283.41     36.33 o 
  19   1   6      617.94      692.05     29.49 o 
  21   1   6      636.09      582.70     31.33 o 
  23   1   6      215.91      133.85     33.64 o 
 -24   2   6       55.46       27.47     43.20 o 
 -22   2   6     3069.47     3108.26     83.68 o 
 -20   2   6       52.39       80.81     37.58 o 
 -18   2   6     1217.37     1178.56     44.58 o 
 -16   2   6      106.08      113.19     33.65 o 
 -14   2   6        0.13       31.04     36.70 o 
 -12   2   6    15691.90    15310.31    390.24 o 
 -10   2   6      565.85      459.17     38.60 o 
  -8   2   6     3577.49     3514.73     98.14 o 
  -6   2   6      329.92      166.55     63.36 o 
  -4   2   6      247.72      188.38     94.28 o 
  -2   2   6    40092.56    37994.18    924.14 o 
   0   2   6      192.22      107.35     51.51 o 
   2   2   6       26.53       33.17     39.49 o 
   4   2   6     5195.54     4967.59     99.10 o 
   6   2   6     1720.38     1434.42     41.49 o 
   8   2   6    63375.48    62058.29    821.37 o 
  10   2   6      516.20      562.55     38.12 o 
  12   2   6     3352.92     3226.24     65.23 o 
  14   2   6     8852.83     8980.28    137.93 o 
  16   2   6      114.83      139.80     25.02 o 
  18   2   6     1507.61     1557.87     47.16 o 
  20   2   6        3.44       28.85     25.37 o 
  22   2   6        0.12       41.00     27.67 o 
 -23   3   6      225.54      191.16     36.36 o 
 -21   3   6       18.52       75.79     35.98 o 
 -19   3   6      815.53      834.78     42.74 o 
 -17   3   6     1463.17     1411.49     49.19 o 
 -15   3   6        1.27      -10.17     28.95 o 
 -13   3   6      880.36      883.74     38.85 o 
 -11   3   6     1282.76     1171.63    140.86 o 
  -9   3   6     3372.23     3355.03     93.09 o 
  -7   3   6        3.76       25.44     47.79 o 
  -5   3   6     1315.03     1186.69     68.80 o 
  -3   3   6    11113.67    12658.17    385.10 o 
  -1   3   6    13942.53    14617.40    396.10 o 
   1   3   6      829.11      748.19     45.90 o 
   5   3   6     1170.66     1339.76     44.89 o 
   7   3   6      944.97     1032.98     35.35 o 
   9   3   6     5814.66     5709.51     67.85 o 
  11   3   6     4086.75     4126.18     48.90 o 
  13   3   6      165.73      131.83     28.74 o 
  15   3   6     1598.03     1625.09     36.39 o 
  17   3   6      201.57      162.52     30.54 o 
  19   3   6      157.97      208.80     28.36 o 
  21   3   6       81.88       74.82     27.91 o 
  23   3   6     1429.63     1445.37     51.99 o 
 -22   4   6      796.01      824.20     41.70 o 
 -20   4   6      105.05       91.67     39.34 o 
 -18   4   6      705.80      663.20     37.37 o 
 -16   4   6      339.26      361.51     37.57 o 
 -14   4   6        0.02       22.90     31.71 o 
 -12   4   6    12817.39    12835.29    257.17 o 
 -10   4   6       17.09       -2.42     40.91 o 
  -8   4   6      751.92      924.85     53.19 o 
  -6   4   6     1435.54     1469.63     61.69 o 
  -4   4   6      942.81     1116.55     65.53 o 
  -2   4   6    73246.58    73744.88   2864.98 o 
   0   4   6       55.90       53.00     56.60 o 
   2   4   6     8526.03     8426.54    243.01 o 
   4   4   6     2842.48     2791.24     68.46 o 
   6   4   6       20.25       19.74     30.77 o 
   8   4   6    11858.96    10978.94    166.19 o 
  10   4   6       96.65       97.74     29.10 o 
  12   4   6       46.00      119.85     30.40 o 
  14   4   6     5215.05     5277.54     79.16 o 
  16   4   6       23.23       46.40     31.06 o 
  18   4   6     1011.61     1140.28     76.53 o 
  20   4   6      102.02       97.64     30.20 o 
  22   4   6       99.18      174.38     34.59 o 
 -21   5   6       50.54       54.28     33.27 o 
 -19   5   6      266.37      355.10     38.12 o 
 -17   5   6      109.83       87.16     36.15 o 
 -15   5   6     3961.55     3750.70     87.25 o 
 -13   5   6      885.82      866.60     50.96 o 
 -11   5   6     1115.94      994.62     45.09 o 
  -9   5   6      660.12      642.84     56.51 o 
  -7   5   6     2545.94     2553.62     95.20 o 
  -5   5   6      135.32      138.89     48.06 o 
  -3   5   6     2230.59     2117.21     56.89 o 
  -1   5   6     4847.19     4833.01    107.15 o 
   1   5   6     6507.66     7276.05    266.03 o 
   3   5   6      430.55      364.41     34.81 o 
   5   5   6       46.96       71.12     35.86 o 
   7   5   6     4891.90     4918.12     57.11 o 
   9   5   6      178.15      156.61     36.45 o 
  11   5   6     6360.30     6203.06    119.90 o 
  13   5   6       13.04       36.06     34.00 o 
  15   5   6      123.02      108.48     32.77 o 
  17   5   6     1756.72     1668.51     43.21 o 
  19   5   6      126.21      212.18     35.52 o 
  21   5   6      105.97      112.74     37.74 o 
 -20   6   6       16.56       36.44     38.42 o 
 -18   6   6      371.00      354.09     37.94 o 
 -16   6   6        3.05       46.61     31.51 o 
 -14   6   6     1381.35     1307.41     47.11 o 
 -12   6   6    32445.62    32461.37    330.09 o 
 -10   6   6      627.70      649.82     51.39 o 
  -8   6   6      934.53      884.01     67.62 o 
  -6   6   6      494.84      449.03     47.23 o 
  -4   6   6      299.69      293.21     48.27 o 
  -2   6   6    13457.44    13028.79    256.36 o 
   0   6   6      373.72      469.43     49.79 o 
   2   6   6      208.90      217.47     40.09 o 
   4   6   6     4403.11     4431.99    130.85 o 
   6   6   6      560.30      531.87     34.95 o 
   8   6   6    24575.74    25191.44    309.11 o 
  10   6   6      133.07      123.48     30.78 o 
  12   6   6       74.72       55.84     32.95 o 
  14   6   6       51.29       71.46     29.67 o 
  16   6   6      413.11      454.67     39.65 o 
  18   6   6     1896.68     1756.80    121.48 o 
  20   6   6       23.92       19.01     40.36 o 
 -19   7   6      218.53      176.18     48.19 o 
 -17   7   6      264.99      170.73     34.50 o 
 -15   7   6       20.28       36.94     28.75 o 
 -13   7   6      421.30      514.41     53.37 o 
 -11   7   6      680.04      752.05     54.74 o 
  -9   7   6     3359.39     3378.22     71.06 o 
  -7   7   6     1587.82     1573.62     61.66 o 
  -5   7   6     2603.92     2539.96     68.89 o 
  -3   7   6      544.34      586.53     38.92 o 
  -1   7   6      300.20      379.66     37.91 o 
   1   7   6     1855.43     1802.78     58.16 o 
   3   7   6       39.20      -14.31     46.91 o 
   5   7   6        0.53       28.86     33.11 o 
   7   7   6      875.59      881.67     38.50 o 
   9   7   6       78.96      108.50     34.92 o 
  11   7   6      164.62      181.66     33.13 o 
  13   7   6       46.46       80.88     28.75 o 
  15   7   6       15.83       38.55     31.34 o 
  17   7   6      751.38      789.28     54.41 o 
 -16   8   6      372.70      428.66     49.16 o 
 -14   8   6        8.93      -23.12     50.87 o 
 -12   8   6     1663.55     1618.43     82.40 o 
 -10   8   6       90.58      118.27     46.49 o 
  -8   8   6      864.35      947.28     62.90 o 
  -6   8   6      683.96      658.09     61.10 o 
  -4   8   6      436.37      441.18     45.17 o 
  -2   8   6     5215.65     5238.26     88.58 o 
   0   8   6      273.61      219.39     41.04 o 
   2   8   6      779.71      769.88     49.19 o 
   4   8   6      346.64      356.76     37.55 o 
   6   8   6      219.30      234.60     33.65 o 
   8   8   6     2545.73     2483.14     49.40 o 
  10   8   6       48.64       84.12     33.18 o 
  12   8   6      560.34      633.59     37.54 o 
  14   8   6      158.71      140.97     33.22 o 
  16   8   6      381.94      422.79     32.31 o 
 -13   9   6      261.84      229.87     52.75 o 
 -11   9   6       16.00       56.85     51.71 o 
  -9   9   6      132.42      185.07     58.25 o 
  -7   9   6        3.88       49.06     42.25 o 
  -5   9   6        5.19       78.28     41.05 o 
  -3   9   6     1285.76     1255.01     48.55 o 
  -1   9   6      863.15      861.09     46.90 o 
   1   9   6      458.28      524.45     40.35 o 
   3   9   6       21.49      117.63     48.34 o 
   5   9   6      422.43      461.94     41.17 o 
   7   9   6      336.61      387.81     42.51 o 
   9   9   6      753.89      805.87     45.71 o 
  11   9   6       72.90       61.11     35.89 o 
  13   9   6      114.09      172.71     43.71 o 
 -10  10   6        0.43       18.11     62.55 o 
  -8  10   6        0.70        9.48     40.79 o 
  -6  10   6       77.09      112.43     45.88 o 
  -4  10   6        0.61       37.23     42.29 o 
  -2  10   6     3729.59     3809.17    147.71 o 
   0  10   6       49.09       44.98     36.97 o 
   2  10   6      225.94      212.88     36.03 o 
   4  10   6      166.74      191.83     36.75 o 
   6  10   6      224.53      269.93     38.80 o 
   8  10   6      695.64      711.94     42.95 o 
 -23   1   7      313.15      350.85     45.81 o 
 -21   1   7      927.16      967.07     49.67 o 
 -19   1   7       12.72       33.47     34.83 o 
 -17   1   7      116.65      165.27     42.56 o 
 -15   1   7       11.09        7.83     42.68 o 
 -13   1   7        1.92       32.15     44.73 o 
 -11   1   7        3.45       41.49     48.89 o 
  -9   1   7        8.31       18.27     47.77 o 
  -7   1   7       46.04        7.58     62.04 o 
  -5   1   7      137.39       14.70     70.19 o 
  -3   1   7     5077.81     4195.03    483.21 o 
  -1   1   7    24291.82    24322.41    421.31 o 
   1   1   7      368.96      337.90     54.62 o 
   3   1   7    11228.59    11919.74    297.39 o 
   5   1   7     2502.41     2761.23     60.82 o 
   7   1   7       73.33      112.85     34.47 o 
   9   1   7     5985.01     6092.31    151.47 o 
  11   1   7       69.08       70.28     25.07 o 
  13   1   7      792.90      801.73     31.88 o 
  15   1   7      176.39      178.70     26.23 o 
  17   1   7     1379.68     1368.57     38.00 o 
  19   1   7      913.88      905.33     31.51 o 
  21   1   7       20.35       27.69     26.79 o 
  23   1   7      103.35      107.49     28.87 o 
 -24   2   7      498.95      489.45     43.43 o 
 -22   2   7      260.33      262.12     43.88 o 
 -20   2   7      129.43      138.76     39.90 o 
 -18   2   7       32.57       41.05     41.12 o 
 -16   2   7      180.40      212.23     51.20 o 
 -14   2   7       32.19       69.60     38.77 o 
 -12   2   7        0.01       18.28     30.61 o 
 -10   2   7        2.97       52.09     55.49 o 
  -8   2   7     1491.22     1673.19     83.64 o 
  -6   2   7     1903.13     2051.47    101.73 o 
  -4   2   7      627.98      696.89     81.47 o 
  -2   2   7    38061.20    36115.64   1391.54 o 
   0   2   7    17861.47    19240.14    389.25 o 
   2   2   7     5028.15     5434.52     86.00 o 
   4   2   7     1921.19     1877.48     48.78 o 
   6   2   7     1107.07     1205.11     42.77 o 
   8   2   7       54.00       52.37     31.07 o 
  10   2   7        1.84       12.76     27.01 o 
  12   2   7      673.50      712.41     33.62 o 
  14   2   7        0.20       11.51     27.68 o 
  16   2   7      962.95      939.40     31.78 o 
  18   2   7     1114.16     1104.63     34.01 o 
  20   2   7      452.09      424.22     29.98 o 
  22   2   7      985.32      885.20     32.35 o 
 -23   3   7        1.19       26.39     40.57 o 
 -21   3   7      726.43      752.10     41.18 o 
 -19   3   7        0.02       27.54     33.07 o 
 -17   3   7      188.41      200.37     35.39 o 
 -15   3   7        4.08       27.29     34.27 o 
 -13   3   7      676.56      665.50     57.84 o 
 -11   3   7      222.00      215.71     51.36 o 
  -9   3   7       76.69       70.34     48.83 o 
  -7   3   7        1.79       15.67     53.29 o 
  -5   3   7      710.45      645.28     67.38 o 
  -3   3   7      384.89      523.17     51.58 o 
  -1   3   7     2166.37     2308.43     69.90 o 
   1   3   7       82.26       77.52     43.34 o 
   3   3   7     9592.27     9564.62    173.54 o 
   5   3   7      308.00      294.09     32.05 o 
   7   3   7       39.50       17.37     29.06 o 
   9   3   7      477.57      479.76     32.73 o 
  11   3   7      104.25      104.00     29.96 o 
  13   3   7     2152.12     2042.78     37.71 o 
  15   3   7      262.47      277.98     31.53 o 
  17   3   7       16.75       30.05     30.67 o 
  19   3   7      152.07      158.38     26.67 o 
  21   3   7       28.87       86.67     27.59 o 
 -22   4   7        8.35        9.71     35.33 o 
 -20   4   7      187.24      124.32     38.56 o 
 -18   4   7      774.58      757.33     44.05 o 
 -16   4   7      882.54      856.03     41.26 o 
 -14   4   7       50.05       52.34     34.62 o 
 -12   4   7      358.26      379.03     44.43 o 
 -10   4   7        2.70       -5.48     47.89 o 
  -8   4   7     6104.38     6324.77    122.68 o 
  -6   4   7     1157.90     1202.44     98.78 o 
  -4   4   7      142.74      271.70     57.59 o 
  -2   4   7     1936.34     1888.63     76.28 o 
   0   4   7      180.10      272.27     41.93 o 
   2   4   7      710.20      857.29     41.48 o 
   4   4   7       63.57       28.99     37.16 o 
   6   4   7     9208.93     9281.41    172.69 o 
   8   4   7    11766.06    11849.87    146.58 o 
  10   4   7      346.73      340.87     33.67 o 
  12   4   7     1651.03     1506.62     42.02 o 
  14   4   7       13.05       20.26     36.54 o 
  16   4   7       32.23       69.19     29.94 o 
  18   4   7       35.12       38.83     36.19 o 
  20   4   7       80.88       81.27     33.64 o 
  22   4   7      563.05      571.46     42.34 o 
 -21   5   7       93.57       89.14     40.11 o 
 -19   5   7       28.96       -1.73     30.96 o 
 -17   5   7       12.66       36.67     32.16 o 
 -15   5   7      117.58      138.95     38.58 o 
 -13   5   7     3735.06     3702.36     81.70 o 
 -11   5   7     4629.15     4629.73    138.73 o 
  -9   5   7        2.68       44.18     40.53 o 
  -7   5   7      791.60      731.44     54.81 o 
  -5   5   7       26.35       34.03     48.77 o 
  -3   5   7        3.16       15.58     38.38 o 
  -1   5   7     1001.21     1025.04     50.71 o 
   1   5   7       46.95       43.14     38.96 o 
   3   5   7       80.18       85.14     32.36 o 
   5   5   7     2939.40     2938.42     55.58 o 
   7   5   7     1151.70     1060.23     38.58 o 
   9   5   7      584.96      599.98     38.07 o 
  11   5   7       17.28       27.23     33.27 o 
  13   5   7      747.87      724.17     34.39 o 
  15   5   7       46.95       75.55     30.52 o 
  17   5   7      679.43      647.08     39.69 o 
  19   5   7       79.07      111.25     38.00 o 
  21   5   7       91.84      138.22     44.88 o 
 -20   6   7      294.03      248.54     35.02 o 
 -18   6   7      376.28      321.64     39.21 o 
 -16   6   7      456.35      507.41     37.87 o 
 -14   6   7      117.83      143.02     48.25 o 
 -12   6   7       37.91       40.59     50.16 o 
 -10   6   7      755.80      664.89     52.21 o 
  -8   6   7      264.53      249.09     48.11 o 
  -6   6   7      538.14      570.23     58.88 o 
  -4   6   7     5864.56     5746.49     81.43 o 
  -2   6   7     3175.36     3205.34     82.28 o 
   0   6   7      565.35      597.37     52.81 o 
   2   6   7       59.95       18.94     39.55 o 
   4   6   7      428.88      405.46     39.61 o 
   6   6   7      148.58      137.17     31.05 o 
   8   6   7       15.82       14.04     35.97 o 
  10   6   7      384.00      343.25     35.72 o 
  12   6   7       96.50      171.81     30.67 o 
  14   6   7      384.92      314.45     34.23 o 
  16   6   7        9.74       43.36     33.91 o 
  18   6   7      169.21      185.16     36.84 o 
 -17   7   7       90.41       27.07     38.08 o 
 -15   7   7       32.68       86.02     40.70 o 
 -13   7   7      120.77      122.60     48.61 o 
 -11   7   7     4871.54     5017.31    104.39 o 
  -9   7   7        8.59       62.44     52.73 o 
  -7   7   7      214.03      230.06     49.45 o 
  -5   7   7     1120.06     1052.78     49.52 o 
  -3   7   7      884.60      895.22     48.01 o 
  -1   7   7      995.65      884.21     46.34 o 
   1   7   7        1.20       33.64     40.42 o 
   3   7   7      159.01      175.64     31.82 o 
   5   7   7     1084.41     1034.58     45.70 o 
   7   7   7      513.30      547.92     35.61 o 
   9   7   7      121.04      112.90     33.06 o 
  11   7   7       95.44      107.73     28.98 o 
  13   7   7      537.61      539.96     37.48 o 
  15   7   7       44.80       70.25     33.92 o 
  17   7   7      392.53      376.63     36.43 o 
 -16   8   7       12.27       27.05     47.27 o 
 -14   8   7      605.78      560.44     59.04 o 
 -12   8   7       50.38       76.27     50.84 o 
 -10   8   7       99.20       83.26     48.95 o 
  -8   8   7       23.78       35.18     42.96 o 
  -6   8   7     3461.80     3343.20     60.60 o 
  -4   8   7      273.27      277.28     40.19 o 
  -2   8   7      229.01      183.94     41.28 o 
   0   8   7      106.92      149.01     37.04 o 
   2   8   7      345.79      360.45     46.15 o 
   4   8   7      660.85      668.68     40.13 o 
   6   8   7      578.96      608.69     42.91 o 
   8   8   7      317.99      351.73     36.31 o 
  10   8   7       98.51      132.30     34.40 o 
  12   8   7       43.36       56.50     32.16 o 
  14   8   7      813.91      795.92     37.42 o 
  16   8   7        1.57        7.96     36.00 o 
 -13   9   7       84.80       86.55     55.49 o 
 -11   9   7      165.24      156.22     51.05 o 
  -9   9   7        0.68       49.81     47.16 o 
  -7   9   7      629.92      582.87     41.33 o 
  -5   9   7      218.47      203.48     43.67 o 
  -3   9   7      539.89      550.24     41.40 o 
  -1   9   7        6.33       -1.42     39.10 o 
   1   9   7      136.75      150.61     37.46 o 
   3   9   7      960.68     1008.35     46.14 o 
   5   9   7      235.84      257.99     41.21 o 
   7   9   7      418.21      451.01     40.58 o 
   9   9   7      500.83      510.14     35.01 o 
  11   9   7       42.70       63.57     37.70 o 
  13   9   7      615.98      629.71     40.08 o 
  -8  10   7       30.52      111.78     43.28 o 
  -6  10   7       52.93       19.57     39.95 o 
  -4  10   7       62.87       40.74     40.84 o 
  -2  10   7      287.30      281.15     49.04 o 
   0  10   7        4.77        7.62     37.03 o 
   2  10   7      433.08      469.94     36.21 o 
   4  10   7      155.04      141.85     39.05 o 
   6  10   7      199.92      269.18     39.56 o 
   8  10   7       24.66       36.19     32.39 o 
 -24   0   8        9.33       49.27     43.81 o 
 -22   0   8     1086.37     1032.40     77.32 o 
 -20   0   8      614.02      574.18     73.46 o 
 -18   0   8        0.06      -10.48     67.06 o 
 -16   0   8    12647.21    12477.48    959.76 o 
 -14   0   8      182.44      166.33     64.65 o 
 -12   0   8      377.86      332.36     94.33 o 
 -10   0   8      316.89      235.63     67.10 o 
  -8   0   8     2057.94     2708.02    305.76 o 
  -6   0   8    41348.09    40389.29    611.92 o 
  -4   0   8      114.00      159.56     91.48 o 
  -2   0   8        3.77        2.23     68.28 o 
   0   0   8    29583.38    29528.41    773.01 o 
   2   0   8      121.36       64.98     75.90 o 
   4   0   8    13869.52    11581.54    147.63 o 
   6   0   8      159.30       99.35     59.67 o 
   8   0   8     1054.42     1128.88     58.90 o 
  10   0   8     6192.05     6108.58    146.72 o 
  12   0   8      950.34      929.15     42.50 o 
  14   0   8     7469.09     7404.31    141.59 o 
  16   0   8      101.82      102.11     37.26 o 
  18   0   8     1922.43     1942.60     53.32 o 
  20   0   8      145.58      186.24     37.50 o 
  22   0   8       98.47      115.97     39.41 o 
 -23   1   8      498.36      524.17     44.75 o 
 -21   1   8      837.39      857.10     50.43 o 
 -19   1   8       66.88       95.85     44.29 o 
 -17   1   8      106.89      138.15     47.70 o 
 -15   1   8       15.74       -3.49     40.83 o 
 -13   1   8      860.41      740.67     50.95 o 
 -11   1   8     1409.73     1298.60     61.24 o 
  -9   1   8     2046.16     2126.96    106.39 o 
  -7   1   8      175.56      238.48     77.52 o 
  -5   1   8     2325.18     2489.51    111.19 o 
  -3   1   8     5386.24     5504.08    117.94 o 
  -1   1   8     7493.11     7203.81    231.97 o 
   1   1   8     3386.22     3257.06     86.13 o 
   3   1   8     4550.64     4643.54    134.71 o 
   5   1   8     5381.40     5213.38    157.35 o 
   7   1   8     7080.86     7044.16    130.51 o 
   9   1   8     1930.19     1715.49     37.74 o 
  11   1   8       71.82      102.81     28.22 o 
  13   1   8     2020.92     1917.02     35.96 o 
  15   1   8      993.33     1004.14     31.47 o 
  17   1   8     1890.25     1872.70     46.71 o 
  19   1   8      134.55      181.19     29.03 o 
  21   1   8        2.11        0.78     27.59 o 
  23   1   8      125.18      107.03     28.05 o 
 -22   2   8       61.29       92.60     39.45 o 
 -20   2   8      219.41      258.86     41.79 o 
 -18   2   8      115.52      114.13     41.64 o 
 -16   2   8    14806.54    14823.78    440.79 o 
 -14   2   8      149.51      213.63     50.22 o 
 -12   2   8        6.06       29.29     42.95 o 
 -10   2   8     4834.60     4806.44    143.55 o 
  -8   2   8      868.28      730.28     82.01 o 
  -6   2   8    75840.66    73674.14   3553.16 o 
  -4   2   8       61.76       98.53     63.97 o 
  -2   2   8     1191.37     1080.70     68.73 o 
   0   2   8     3142.58     2400.92     74.55 o 
   2   2   8      155.85       93.41     41.67 o 
   4   2   8    29824.25    29147.19    480.39 o 
   6   2   8        0.00       19.96     33.57 o 
   8   2   8      971.53      951.06     33.25 o 
  10   2   8     1059.33      936.23     36.79 o 
  12   2   8      768.83      739.27     30.02 o 
  14   2   8    20737.56    20545.27    273.58 o 
  16   2   8      144.12      114.04     32.99 o 
  18   2   8      685.67      722.65     32.04 o 
  20   2   8     1666.80     1706.03     38.94 o 
  22   2   8       72.21       37.36     30.66 o 
 -23   3   8      175.82      174.38     39.45 o 
 -21   3   8        0.10       26.22     43.67 o 
 -19   3   8      971.08     1098.08     54.24 o 
 -17   3   8      760.32      741.83     43.57 o 
 -15   3   8      115.19      114.31     33.26 o 
 -13   3   8     1266.82     1253.94     53.76 o 
 -11   3   8      121.91       75.58     48.36 o 
  -9   3   8       35.32       45.30     54.18 o 
  -7   3   8      201.07      275.37     68.33 o 
  -5   3   8       11.60        6.33     66.82 o 
  -3   3   8     9554.60    10295.25    314.37 o 
  -1   3   8     3429.07     3714.30     78.07 o 
   1   3   8        9.58       88.54     36.54 o 
   3   3   8     3009.96     2824.41     58.71 o 
   5   3   8      440.73      392.92     34.51 o 
   7   3   8     1559.57     1633.48     40.48 o 
   9   3   8        5.43       -2.04     25.67 o 
  11   3   8      502.96      556.58     29.87 o 
  13   3   8     1871.09     1885.80     39.07 o 
  15   3   8      452.19      511.09     33.35 o 
  17   3   8      731.95      696.23     31.82 o 
  19   3   8      256.80      241.66     28.74 o 
  21   3   8       70.82       94.44     29.92 o 
 -22   4   8      152.24      152.50     45.05 o 
 -20   4   8        0.77        9.11     39.27 o 
 -18   4   8      513.04      568.75     42.72 o 
 -16   4   8     4508.13     4762.10     65.12 o 
 -14   4   8      896.84      917.77     37.53 o 
 -12   4   8       53.90       70.31     41.59 o 
 -10   4   8      296.61      247.25     45.97 o 
  -8   4   8       38.03       55.70     50.05 o 
  -6   4   8    25136.76    22967.25    599.76 o 
  -4   4   8      201.93      182.60     44.13 o 
  -2   4   8        4.15        2.19     41.12 o 
   0   4   8     1242.91     1133.13     60.58 o 
   2   4   8     2176.03     2294.42     77.33 o 
   4   4   8   118549.05   113553.01   1609.04 o 
   6   4   8      693.39      602.11     37.01 o 
   8   4   8     2972.08     3060.25     60.61 o 
  10   4   8     5760.30     5631.88     56.71 o 
  12   4   8       49.46       98.64     35.58 o 
  14   4   8     2604.94     2541.02     54.50 o 
  16   4   8       12.58       26.37     33.79 o 
  18   4   8      677.90      716.00     42.54 o 
  20   4   8      825.66      801.54     38.96 o 
 -21   5   8       18.04       62.06     41.97 o 
 -19   5   8       59.56       76.55     31.82 o 
 -17   5   8      588.33      610.29     37.78 o 
 -15   5   8     1127.31     1194.22     42.59 o 
 -13   5   8     3020.38     3073.91     65.32 o 
 -11   5   8      317.11      271.75     38.26 o 
  -9   5   8      612.78      562.35     54.85 o 
  -7   5   8     3807.64     3724.26     82.02 o 
  -5   5   8     1323.23     1401.39     62.74 o 
  -3   5   8      795.14      717.69     45.56 o 
  -1   5   8     1328.52     1343.64     53.65 o 
   1   5   8      236.41      214.14     36.93 o 
   3   5   8      550.04      558.05     36.62 o 
   5   5   8      821.14      778.16     39.15 o 
   7   5   8     3299.66     3306.25     70.19 o 
   9   5   8     1219.63     1226.87     35.09 o 
  11   5   8     2396.95     2440.36     64.62 o 
  13   5   8      138.51      168.71     32.94 o 
  15   5   8      207.18      216.10     32.24 o 
  17   5   8       41.82       21.50     29.76 o 
  19   5   8      419.41      459.47     34.99 o 
 -20   6   8      645.53      609.28     40.68 o 
 -18   6   8       53.68       56.15     38.37 o 
 -16   6   8     1406.04     1415.66     46.20 o 
 -14   6   8       27.85       72.94     49.78 o 
 -12   6   8     2784.93     2926.11     87.65 o 
 -10   6   8     1199.97     1264.29     62.11 o 
  -8   6   8     1049.86      937.41     57.29 o 
  -6   6   8    23348.20    23808.06    426.10 o 
  -4   6   8      303.69      269.73     39.73 o 
  -2   6   8     2171.21     1988.36     53.86 o 
   0   6   8     1570.41     1560.01     54.64 o 
   2   6   8      672.18      610.87     42.53 o 
   4   6   8     7571.65     7592.43    114.65 o 
   6   6   8        0.08       -1.91     31.70 o 
   8   6   8       99.90      104.57     32.91 o 
  10   6   8     4640.62     4783.45    112.66 o 
  12   6   8       43.38       70.38     29.34 o 
  14   6   8     1084.89     1229.36     39.14 o 
  16   6   8       87.50       94.28     31.72 o 
  18   6   8      439.27      452.61     39.32 o 
 -17   7   8       24.82       62.37     35.85 o 
 -15   7   8      138.27      118.04     57.09 o 
 -13   7   8       96.44      130.96     53.24 o 
 -11   7   8      165.21      176.72     50.82 o 
  -9   7   8        5.28       -4.99     47.73 o 
  -7   7   8     4134.25     4191.56     79.10 o 
  -5   7   8     3197.41     3027.69     59.46 o 
  -3   7   8     5732.21     5672.73    159.44 o 
  -1   7   8     1484.62     1497.86     48.19 o 
   1   7   8     1546.66     1434.17     50.28 o 
   3   7   8       44.49       55.84     37.52 o 
   5   7   8     1052.19     1036.60     45.28 o 
   7   7   8     3102.45     3038.79     52.98 o 
   9   7   8       24.85       40.83     30.24 o 
  11   7   8        0.19       33.33     32.65 o 
  13   7   8      242.07      232.44     32.29 o 
  15   7   8      189.35      255.36     32.31 o 
  17   7   8       89.84       55.95     30.13 o 
 -16   8   8     4338.72     4124.34    154.98 o 
 -14   8   8        6.06       86.07     52.90 o 
 -12   8   8        5.63      -41.84     41.84 o 
 -10   8   8       29.39       25.40     47.53 o 
  -8   8   8        1.94       26.11     54.60 o 
  -6   8   8     5246.43     5297.88     98.89 o 
  -4   8   8      140.10      227.17     36.79 o 
  -2   8   8       26.12        8.53     40.12 o 
   0   8   8     1595.09     1587.45     55.71 o 
   2   8   8      600.97      630.28     42.14 o 
   4   8   8     4685.98     4736.73    148.16 o 
   6   8   8      178.53      174.42     34.00 o 
   8   8   8      802.20      887.34     40.62 o 
  10   8   8      103.39       93.90     29.37 o 
  12   8   8      115.91      172.23     36.30 o 
  14   8   8      783.36      741.45     39.00 o 
 -13   9   8      188.46      165.43     60.62 o 
 -11   9   8      110.13      120.27     63.51 o 
  -9   9   8      611.08      621.90     41.53 o 
  -7   9   8        4.09       34.40     39.75 o 
  -5   9   8      478.87      431.02     41.18 o 
  -3   9   8        0.22       57.12     44.19 o 
  -1   9   8       46.40       36.33     37.00 o 
   1   9   8        0.30       -0.33     37.34 o 
   3   9   8      459.01      477.30     46.29 o 
   5   9   8      315.77      319.52     40.38 o 
   7   9   8      433.86      410.14     40.14 o 
   9   9   8       56.23       66.79     38.97 o 
  11   9   8       40.87       30.11     34.28 o 
  -8  10   8       94.31      113.50     45.28 o 
  -6  10   8     1251.04     1097.06     51.34 o 
  -4  10   8       18.05       46.84     42.31 o 
  -2  10   8      309.16      295.12     43.44 o 
   0  10   8      203.00      267.38     37.04 o 
   2  10   8       92.30       76.67     34.29 o 
   4  10   8     1182.45     1215.65     51.52 o 
   6  10   8        0.10      -15.00     38.49 o 
   8  10   8      150.12       81.35     44.79 o 
 -23   1   9        2.15       -5.51     45.37 o 
 -21   1   9      257.83      245.32     47.64 o 
 -19   1   9        9.57       57.76     44.93 o 
 -17   1   9        0.08      -28.03     40.95 o 
 -15   1   9      249.68      248.49     44.58 o 
 -13   1   9        0.03       27.55     44.01 o 
 -11   1   9     1784.92     1609.71     58.78 o 
  -9   1   9      304.98      158.65     65.93 o 
  -7   1   9     1974.99     2010.83    194.15 o 
  -5   1   9     4557.97     4600.42    212.46 o 
  -3   1   9      452.58      338.37     61.73 o 
  -1   1   9       42.04      174.64     84.22 o 
   1   1   9      528.72      444.49     41.94 o 
   3   1   9     3311.76     3788.19    100.22 o 
   5   1   9     2193.50     2182.16     54.21 o 
   7   1   9        2.00       -1.25     33.04 o 
   9   1   9       92.73       80.71     34.55 o 
  11   1   9      645.37      706.94     29.48 o 
  13   1   9      169.68      151.73     25.67 o 
  15   1   9      572.21      584.33     29.92 o 
  17   1   9       16.11       41.20     31.29 o 
  19   1   9     1521.21     1489.22     35.69 o 
  21   1   9       12.03       15.70     28.89 o 
  23   1   9       43.90       37.71     27.25 o 
 -22   2   9      492.73      543.25     42.40 o 
 -20   2   9      227.68      189.89     38.62 o 
 -18   2   9       42.86       97.87     39.36 o 
 -16   2   9        9.13       38.92     43.79 o 
 -14   2   9        5.15       41.44     46.12 o 
 -12   2   9       18.16       27.85     39.91 o 
 -10   2   9     2391.41     2546.54     93.05 o 
  -8   2   9     4089.30     4360.14    109.57 o 
  -6   2   9      789.18      489.05    193.51 o 
  -4   2   9      155.52       62.95     51.09 o 
  -2   2   9      567.97      830.80     62.64 o 
   0   2   9     2019.83     2022.83     53.50 o 
   2   2   9     5007.50     5011.64    106.95 o 
   4   2   9      214.04      119.48     42.24 o 
   6   2   9     2748.90     2700.64     49.67 o 
   8   2   9     9132.37     9214.12    173.46 o 
  10   2   9       10.58       55.31     28.42 o 
  12   2   9     1546.82     1537.51     36.90 o 
  14   2   9      504.27      508.78     34.32 o 
  16   2   9      210.12      182.10     28.69 o 
  18   2   9      758.88      738.48     30.41 o 
  20   2   9       34.77       94.71     30.18 o 
  22   2   9        3.33       28.87     28.75 o 
 -23   3   9        4.69       12.70     39.55 o 
 -21   3   9        1.84      -28.41     42.06 o 
 -19   3   9      327.31      380.10     48.92 o 
 -17   3   9     1321.61     1173.34     99.30 o 
 -15   3   9      428.17      391.92     45.46 o 
 -13   3   9        6.02       41.08     39.86 o 
 -11   3   9     1998.52     1965.40     73.78 o 
  -9   3   9      388.08      424.82     76.75 o 
  -7   3   9      314.23      282.23     71.54 o 
  -5   3   9      757.98      734.11     50.59 o 
  -3   3   9      244.39      218.44     55.24 o 
  -1   3   9       66.16      102.81     47.72 o 
   1   3   9       59.55      131.01     38.26 o 
   3   3   9      899.20      869.98     36.45 o 
   5   3   9      526.14      523.31     33.20 o 
   7   3   9      113.50       94.49     27.78 o 
   9   3   9        2.00       46.38     29.51 o 
  11   3   9     2141.27     2045.90     39.40 o 
  13   3   9      148.80      205.37     31.44 o 
  15   3   9      768.46      799.40     35.18 o 
  17   3   9       12.33      -31.68     31.68 o 
  19   3   9        1.02       40.54     25.97 o 
  21   3   9       13.03       29.28     28.44 o 
 -22   4   9       11.74       36.53     42.44 o 
 -20   4   9      190.55      119.75     46.25 o 
 -18   4   9        1.36       22.26     43.40 o 
 -16   4   9       68.52       68.42     40.91 o 
 -14   4   9      567.35      557.55     39.63 o 
 -12   4   9      499.63      471.82     59.04 o 
 -10   4   9     1034.46     1082.73     73.47 o 
  -8   4   9     1018.26      943.82    107.60 o 
  -6   4   9     3721.29     3916.76     89.31 o 
  -4   4   9     1144.18     1270.34     57.97 o 
  -2   4   9     8288.09     8716.38    136.15 o 
   0   4   9     1688.81     1862.87     58.25 o 
   2   4   9     1026.58     1128.18     43.69 o 
   4   4   9      313.35      252.71     38.52 o 
   6   4   9      842.08      825.30     41.15 o 
   8   4   9      686.81      706.14     39.05 o 
  10   4   9        1.97       44.26     34.92 o 
  12   4   9      967.65      998.17     39.73 o 
  14   4   9      811.92      805.20     34.50 o 
  16   4   9       35.99       82.87     31.85 o 
  18   4   9       11.48       57.90     38.20 o 
  20   4   9      238.77      191.97     40.44 o 
 -21   5   9       52.35       42.34     47.21 o 
 -19   5   9        2.32       49.33     34.47 o 
 -17   5   9      323.65      326.37     40.39 o 
 -15   5   9     1874.64     1952.40     46.85 o 
 -13   5   9       40.80       68.53     47.27 o 
 -11   5   9      727.49      717.81     52.87 o 
  -9   5   9       63.65       44.66     43.70 o 
  -7   5   9     2497.88     2581.46    101.24 o 
  -5   5   9     1532.52     1422.37     49.26 o 
  -3   5   9       37.14       24.10     38.73 o 
  -1   5   9     1536.67     1542.40     55.30 o 
   1   5   9       49.30       75.26     34.54 o 
   3   5   9       87.13       99.81     33.43 o 
   5   5   9        0.31       -1.94     31.89 o 
   7   5   9      544.40      600.73     38.49 o 
   9   5   9      230.96      249.17     37.21 o 
  11   5   9      459.74      512.10     35.46 o 
  13   5   9       94.89      106.87     34.87 o 
  15   5   9        7.40       34.21     33.14 o 
  17   5   9       94.54      148.73     28.07 o 
  19   5   9       46.03       29.13     40.40 o 
 -18   6   9       40.54       60.97     40.99 o 
 -16   6   9       24.54       47.86     33.53 o 
 -14   6   9      238.83      272.15     54.59 o 
 -12   6   9     1603.35     1676.31     69.44 o 
 -10   6   9      368.41      430.56     51.60 o 
  -8   6   9        0.27       60.52     48.61 o 
  -6   6   9        7.71       23.98     38.74 o 
  -4   6   9        0.10       32.46     41.93 o 
  -2   6   9      559.22      530.41     39.98 o 
   0   6   9      152.84      194.73     38.22 o 
   2   6   9     4217.36     4088.91     64.96 o 
   4   6   9     1461.04     1527.23     48.50 o 
   6   6   9       77.85       64.56     29.22 o 
   8   6   9      130.96      148.93     32.66 o 
  10   6   9     1021.24      962.83     37.11 o 
  12   6   9       94.21      141.50     36.63 o 
  14   6   9       93.58      125.78     35.07 o 
  16   6   9       11.48       59.42     30.59 o 
  18   6   9      784.24      851.87     41.29 o 
 -17   7   9        5.61       20.58     45.56 o 
 -15   7   9      287.60      273.54     53.06 o 
 -13   7   9        1.47       34.00     52.62 o 
 -11   7   9       27.93       57.35     43.62 o 
  -9   7   9      303.30      290.74     45.74 o 
  -7   7   9       29.45       31.93     42.07 o 
  -5   7   9       84.13       89.03     45.34 o 
  -3   7   9      101.64       70.47     41.01 o 
  -1   7   9       27.71       41.46     34.33 o 
   1   7   9     1407.10     1386.43     49.86 o 
   3   7   9     1887.14     1937.83     51.26 o 
   5   7   9      387.78      461.32     43.36 o 
   7   7   9       40.76       61.76     34.79 o 
   9   7   9      700.42      735.91     37.01 o 
  11   7   9        3.26        5.38     35.39 o 
  13   7   9     1172.03     1135.88     40.16 o 
  15   7   9      105.89      158.16     35.62 o 
  17   7   9      103.93      134.11     34.28 o 
 -14   8   9       51.42       96.30     66.02 o 
 -12   8   9      174.25      189.53     48.63 o 
 -10   8   9        0.10       91.42     55.70 o 
  -8   8   9      354.91      382.51     41.39 o 
  -6   8   9     1841.27     1833.69     51.82 o 
  -4   8   9      203.64      164.80     40.91 o 
  -2   8   9       91.74      118.25     42.26 o 
   0   8   9     2811.30     2920.98     59.47 o 
   2   8   9       12.03       70.26     42.03 o 
   4   8   9      405.78      394.90     42.36 o 
   6   8   9        0.10       29.05     32.56 o 
   8   8   9       36.97       46.48     39.99 o 
  10   8   9      373.06      361.05     36.18 o 
  12   8   9      577.42      573.66     37.09 o 
  14   8   9      277.80      298.65     32.65 o 
 -11   9   9      813.03      771.45     60.02 o 
  -9   9   9      249.31      146.43     38.85 o 
  -7   9   9      476.54      582.54     46.91 o 
  -5   9   9       92.17       66.16     42.50 o 
  -3   9   9       52.35       84.92     45.25 o 
  -1   9   9      731.58      680.58     42.33 o 
   1   9   9      535.80      569.94     40.35 o 
   3   9   9      436.82      468.17     41.53 o 
   5   9   9       15.18       17.94     36.91 o 
   7   9   9       32.80       41.16     37.80 o 
   9   9   9       50.20       95.98     36.68 o 
  11   9   9      152.65      104.84     41.11 o 
  -8  10   9       72.48       84.61     40.87 o 
  -6  10   9        4.71       69.56     39.29 o 
  -4  10   9       46.09       61.55     44.25 o 
  -2  10   9      116.82       94.43     37.29 o 
   0  10   9      168.97      211.39     41.61 o 
   2  10   9       44.06       53.29     38.09 o 
   4  10   9        9.94       30.79     40.43 o 
   6  10   9        0.01       21.59     36.70 o 
 -22   0  10      113.66      114.04     70.47 o 
 -20   0  10     7211.97     7760.88    243.35 o 
 -18   0  10        8.68      -72.18     75.69 o 
 -16   0  10        0.07       27.78     59.19 o 
 -14   0  10       45.26       59.76     66.44 o 
 -12   0  10      221.25      182.00     66.65 o 
 -10   0  10    14277.62    13437.95    301.08 o 
  -8   0  10      191.61      -60.58    154.91 o 
  -6   0  10      918.87     1076.19    140.88 o 
  -4   0  10      229.70       69.38     79.09 o 
  -2   0  10     1732.86     1545.92    159.94 o 
   0   0  10    34730.54    35136.75    709.03 o 
   2   0  10     1016.57     1026.72     69.10 o 
   4   0  10     3062.51     3098.08    187.70 o 
   6   0  10    19035.06    17735.30    701.25 o 
   8   0  10       46.63       90.68     51.41 o 
  10   0  10    11901.09    11088.18    379.09 o 
  12   0  10       88.87      111.84     36.07 o 
  14   0  10      494.64      440.53     39.97 o 
  16   0  10     6666.67     6556.18    132.06 o 
  18   0  10       86.00      126.33     44.50 o 
  20   0  10      871.50      820.24     48.98 o 
  22   0  10      165.97      187.62     43.86 o 
 -23   1  10      154.77      120.58     47.12 o 
 -21   1  10      181.41      202.71     47.13 o 
 -19   1  10       72.55       57.47     49.20 o 
 -17   1  10      163.21      181.35     42.54 o 
 -15   1  10     1319.16     1251.17     50.77 o 
 -13   1  10       68.09       90.40     38.06 o 
 -11   1  10      805.03      784.39     53.40 o 
  -9   1  10     3848.36     4072.16    106.57 o 
  -7   1  10     6744.59     6796.34    309.82 o 
  -5   1  10        0.70        5.70     54.40 o 
  -3   1  10     1026.75     1190.75     67.04 o 
  -1   1  10        0.35       29.60     41.91 o 
   1   1  10     1582.50     1584.89     55.67 o 
   3   1  10    14308.69    14021.00    513.43 o 
   5   1  10       22.05       44.31     34.92 o 
   7   1  10       37.02       41.91     30.63 o 
   9   1  10     2162.25     2206.96     45.66 o 
  11   1  10      722.49      670.86     33.09 o 
  13   1  10     1597.04     1580.98     34.51 o 
  15   1  10     2755.77     2699.62     45.24 o 
  17   1  10      326.70      325.18     27.83 o 
  19   1  10      159.83      144.50     27.32 o 
  21   1  10      116.51      133.01     31.31 o 
 -22   2  10      266.25      325.09     48.30 o 
 -20   2  10     3652.29     3457.41    280.80 o 
 -18   2  10      347.28      411.89     45.24 o 
 -16   2  10       73.97       64.51     43.29 o 
 -14   2  10       27.29       35.06     45.65 o 
 -12   2  10      145.31      202.68     47.25 o 
 -10   2  10    23474.81    22561.44    269.72 o 
  -8   2  10        5.90        7.18     70.60 o 
  -6   2  10      152.10       83.09     75.92 o 
  -4   2  10     8720.59     9410.27    218.20 o 
  -2   2  10      831.58      873.22     60.02 o 
   0   2  10    69752.20    65441.21   3723.65 o 
   2   2  10        7.05        6.98     34.50 o 
   4   2  10      786.92      820.88     42.02 o 
   6   2  10     3268.92     3511.95     76.34 o 
   8   2  10     1096.09     1145.45     35.44 o 
  10   2  10    13486.34    12866.78    127.81 o 
  12   2  10      271.34      270.80     26.40 o 
  14   2  10      229.31      212.07     31.48 o 
  16   2  10      968.85     1022.51     35.66 o 
  18   2  10       98.37      136.00     27.58 o 
  20   2  10     2940.26     2750.31    102.90 o 
  22   2  10      127.35       96.13     29.67 o 
 -21   3  10      201.74      157.43     47.36 o 
 -19   3  10      150.48      188.92     45.65 o 
 -17   3  10     1315.96     1383.87     50.83 o 
 -15   3  10      686.32      706.19     46.74 o 
 -13   3  10     1126.37     1074.02     77.54 o 
 -11   3  10      255.95      279.46     57.17 o 
  -9   3  10        4.73       -7.19     82.19 o 
  -7   3  10     1909.32     1756.00     86.75 o 
  -5   3  10     7668.25     7344.10    231.52 o 
  -3   3  10     1296.78     1333.63     59.16 o 
  -1   3  10      938.81     1110.97     52.98 o 
   1   3  10       21.09       12.19     36.38 o 
   3   3  10     2604.60     2851.93     53.30 o 
   5   3  10      545.86      578.18     36.88 o 
   7   3  10      470.74      488.65     34.07 o 
   9   3  10     2534.24     2469.26     41.12 o 
  11   3  10      982.36     1024.40     33.81 o 
  13   3  10     2147.19     2201.25     44.76 o 
  15   3  10      295.37      247.58     28.65 o 
  17   3  10      125.32      113.78     29.01 o 
  19   3  10     1519.11     1404.32     37.60 o 
  21   3  10      268.31      334.58     30.83 o 
 -20   4  10     2012.15     2139.92     95.56 o 
 -18   4  10       18.01       17.25     39.16 o 
 -16   4  10     1384.40     1397.07     52.87 o 
 -14   4  10      635.54      594.65     86.18 o 
 -12   4  10      881.36      784.08     64.11 o 
 -10   4  10    26020.72    25937.87    251.69 o 
  -8   4  10      574.08      680.83     64.16 o 
  -6   4  10      168.54      197.88     55.33 o 
  -4   4  10     2383.47     1972.76     60.38 o 
  -2   4  10     1696.78     1460.87     55.33 o 
   0   4  10    20146.38    18905.82    398.51 o 
   2   4  10      369.29      446.43     38.01 o 
   4   4  10      248.01      281.53     36.26 o 
   6   4  10      478.85      435.34     38.77 o 
   8   4  10     2322.87     2329.52     46.87 o 
  10   4  10    21188.08    20588.45    225.79 o 
  12   4  10      123.61      134.92     31.83 o 
  14   4  10     1540.09     1480.57     34.78 o 
  16   4  10      625.05      630.54     42.10 o 
  18   4  10      169.74      188.88     38.32 o 
  20   4  10      331.33      315.92     38.99 o 
 -19   5  10       17.34       32.51     35.23 o 
 -17   5  10      514.62      522.39     51.19 o 
 -15   5  10       84.21       78.98     38.21 o 
 -13   5  10       53.73       80.32     60.13 o 
 -11   5  10      854.39      948.01     70.20 o 
  -9   5  10      357.21      417.71     61.47 o 
  -7   5  10     5799.17     5776.66    161.59 o 
  -5   5  10       34.31       55.56     43.21 o 
  -3   5  10     1648.53     1510.92     47.57 o 
  -1   5  10      805.98      834.13     51.06 o 
   1   5  10     3178.80     3207.97    137.68 o 
   3   5  10      435.44      429.07     33.64 o 
   7   5  10      353.54      315.96     33.24 o 
   9   5  10        2.98       25.57     33.43 o 
  11   5  10      810.40      873.94     35.57 o 
  13   5  10     1020.67     1000.57     40.54 o 
  15   5  10       21.32       64.22     31.62 o 
  17   5  10        4.38        9.79     35.02 o 
  19   5  10     1138.32     1188.02     46.47 o 
 -18   6  10       38.54       37.35     37.63 o 
 -16   6  10      369.65      337.17     39.07 o 
 -14   6  10       38.96       94.94     54.29 o 
 -12   6  10       44.67       29.19     50.26 o 
 -10   6  10     8192.13     7867.22    305.79 o 
  -8   6  10       21.25       37.83     55.72 o 
  -6   6  10      405.81      414.42     38.70 o 
  -4   6  10      147.91      141.14     37.43 o 
  -2   6  10     1770.12     1880.53     53.25 o 
   0   6  10    21985.83    21891.24    444.96 o 
   2   6  10       16.73       74.60     37.69 o 
   4   6  10     7963.90     7851.65    111.69 o 
   6   6  10     3609.27     3639.32     50.26 o 
   8   6  10      141.02      121.96     32.62 o 
  10   6  10      657.12      697.92     36.90 o 
  12   6  10       32.40       70.66     33.20 o 
  14   6  10     1382.51     1478.92     46.82 o 
  16   6  10      613.01      561.31     38.64 o 
  18   6  10       56.04       49.64     37.70 o 
 -17   7  10       76.20      126.07     46.99 o 
 -15   7  10        0.18      -11.58     52.95 o 
 -13   7  10      111.85      106.20     55.93 o 
 -11   7  10      296.16      307.34     56.46 o 
  -9   7  10      310.02      427.28     51.93 o 
  -7   7  10      219.38      193.46     46.19 o 
  -5   7  10        0.95       51.97     37.68 o 
  -3   7  10        8.94       64.50     37.11 o 
  -1   7  10     3099.76     3051.57     65.57 o 
   1   7  10     3248.38     3234.30     90.40 o 
   3   7  10     4721.09     4640.42    127.86 o 
   5   7  10       82.08       98.04     41.49 o 
   7   7  10      516.33      500.47     33.60 o 
   9   7  10       15.11       45.75     29.93 o 
  11   7  10      130.78      166.80     32.62 o 
  13   7  10      256.50      229.25     34.48 o 
  15   7  10       86.52      146.69     38.01 o 
 -14   8  10      162.73      168.90     71.20 o 
 -12   8  10      237.79      215.18     64.07 o 
 -10   8  10     5725.55     5301.88    276.49 o 
  -8   8  10        9.02       24.07     34.31 o 
  -6   8  10      775.03      712.31     43.74 o 
  -4   8  10       10.65       56.05     39.36 o 
  -2   8  10      281.19      305.73     38.00 o 
   0   8  10     3773.27     3948.00     75.89 o 
   2   8  10       61.39      136.34     44.42 o 
   4   8  10      106.70      103.53     42.53 o 
   6   8  10     2451.76     2528.27     59.49 o 
   8   8  10      125.17      150.14     41.67 o 
  10   8  10     3259.29     3158.50     48.72 o 
  12   8  10       30.88       43.68     32.53 o 
  14   8  10      140.07      215.85     35.85 o 
 -11   9  10      137.36       89.31     44.40 o 
  -9   9  10      255.79      226.56     44.58 o 
  -7   9  10      445.39      417.98     41.15 o 
  -5   9  10      603.31      617.61     44.28 o 
  -3   9  10      173.15      174.50     36.07 o 
  -1   9  10      321.49      328.19     38.38 o 
   1   9  10       22.01       49.88     35.68 o 
   3   9  10      537.13      468.90     44.55 o 
   5   9  10        5.49       40.25     44.09 o 
   7   9  10        5.69       54.80     41.25 o 
   9   9  10       41.68       31.75     39.19 o 
  11   9  10       64.63       78.89     43.94 o 
  -6  10  10       17.01       58.22     41.25 o 
  -4  10  10      253.22      227.06     37.18 o 
  -2  10  10       42.56       45.44     37.60 o 
   0  10  10     1208.35     1222.36     47.32 o 
   2  10  10       28.44       23.49     37.06 o 
   4  10  10       30.64       16.11     41.24 o 
 -23   1  11      190.81      167.33     55.69 o 
 -21   1  11      405.35      390.07     41.98 o 
 -19   1  11      815.05      771.10     45.09 o 
 -17   1  11        4.09      -17.96     42.04 o 
 -15   1  11      114.29      114.65     43.56 o 
 -13   1  11       49.06       79.90     42.83 o 
 -11   1  11      555.50      668.76     53.25 o 
  -9   1  11      620.40      518.10     68.99 o 
  -7   1  11      113.04       91.00     43.05 o 
  -5   1  11     4138.03     4457.83    115.20 o 
  -3   1  11      164.30      152.88     57.26 o 
  -1   1  11       18.27       17.89     42.17 o 
   1   1  11     3145.76     3191.02     65.04 o 
   3   1  11       49.71       72.57     53.77 o 
   5   1  11     1314.55     1449.12     45.14 o 
   7   1  11      261.99      157.45     32.41 o 
   9   1  11      744.48      726.26     30.82 o 
  11   1  11      280.03      235.63     26.35 o 
  13   1  11      134.40      138.65     30.52 o 
  15   1  11     1267.04     1285.69     35.04 o 
  17   1  11        4.95       24.74     23.94 o 
  19   1  11       19.87       38.61     28.11 o 
  21   1  11      797.13      786.22     35.14 o 
 -22   2  11        7.68       21.57     39.34 o 
 -20   2  11        9.13       59.39     45.14 o 
 -18   2  11       60.61       34.93     37.22 o 
 -16   2  11      141.17      178.51     38.82 o 
 -14   2  11      174.30      187.78     46.85 o 
 -12   2  11      832.04      819.64     79.01 o 
 -10   2  11     1935.04     1742.64    102.06 o 
  -8   2  11     1663.85     1546.54     85.29 o 
  -6   2  11     1789.19     1890.36     75.22 o 
  -4   2  11     5010.01     5015.82    111.74 o 
  -2   2  11     1557.83     1629.52     60.55 o 
   0   2  11      120.84       60.66     49.87 o 
   2   2  11     1347.53     1394.61     49.98 o 
   4   2  11        1.57       41.50     33.38 o 
   6   2  11      122.47       85.91     29.26 o 
   8   2  11        3.83       33.12     32.60 o 
  10   2  11      257.27      247.86     30.65 o 
  12   2  11      700.70      700.56     31.97 o 
  14   2  11     4376.55     4284.73     85.66 o 
  16   2  11      516.02      507.93     29.26 o 
  18   2  11        6.21       20.79     23.75 o 
  20   2  11       22.62       24.41     24.53 o 
 -21   3  11        2.14       78.49     40.37 o 
 -19   3  11     2166.09     2240.04     59.58 o 
 -17   3  11        3.82       -7.35     41.76 o 
 -15   3  11       17.24       15.65     37.96 o 
 -13   3  11      491.21      439.09     66.68 o 
 -11   3  11      327.34      361.96     74.58 o 
  -9   3  11    10268.96    10296.26    167.26 o 
  -7   3  11       70.37       47.98     64.92 o 
  -5   3  11      156.34      144.52     48.70 o 
  -3   3  11      256.32      211.56     49.53 o 
  -1   3  11     3192.19     2982.83     71.56 o 
   1   3  11      201.82      168.44     32.10 o 
   3   3  11      464.49      533.38     35.31 o 
   5   3  11     1001.73     1096.76     37.61 o 
   7   3  11      220.90      221.85     30.45 o 
   9   3  11     1123.80     1065.70     33.30 o 
  11   3  11       69.10       90.93     30.94 o 
  13   3  11       12.76       50.66     31.49 o 
  15   3  11      620.94      557.98     32.59 o 
  17   3  11        0.14       32.77     25.99 o 
  19   3  11        6.13       37.43     29.36 o 
  21   3  11        1.93       31.40     25.77 o 
 -20   4  11        7.12       62.57     47.50 o 
 -18   4  11      275.32      227.42     42.55 o 
 -16   4  11       23.72       85.50     44.24 o 
 -14   4  11     3138.05     3155.48     87.81 o 
 -12   4  11     1403.46     1408.87     75.11 o 
 -10   4  11       72.43       96.07     76.91 o 
  -8   4  11       86.76       98.64     60.43 o 
  -6   4  11      646.17      575.10     53.22 o 
  -4   4  11     1635.78     1642.84     57.60 o 
  -2   4  11     2603.21     2663.65     63.86 o 
   0   4  11     2627.03     2699.11     62.82 o 
   2   4  11     1620.07     1763.94     47.62 o 
   4   4  11     1597.86     1604.68     67.76 o 
   6   4  11     1524.33     1513.43     43.56 o 
   8   4  11      400.43      395.01     31.17 o 
  10   4  11      617.76      613.40     31.58 o 
  12   4  11      248.10      235.39     30.98 o 
  14   4  11      503.45      452.07     31.52 o 
  16   4  11       72.02      100.26     29.81 o 
  18   4  11      139.51      197.48     32.43 o 
  20   4  11      803.08      798.20     44.38 o 
 -19   5  11       86.30       65.56     39.72 o 
 -17   5  11       23.71       56.92     45.89 o 
 -15   5  11        5.88       50.97     53.11 o 
 -13   5  11       20.11       52.48     66.62 o 
 -11   5  11      186.08      175.83     65.19 o 
  -9   5  11     2012.97     1968.32    135.74 o 
  -7   5  11      286.64      170.63     43.85 o 
  -5   5  11       16.91       -7.13     37.59 o 
  -3   5  11      140.89      135.72     42.56 o 
  -1   5  11     1863.22     1889.66     58.38 o 
   1   5  11      934.99      792.35     62.04 o 
   3   5  11      274.43      288.85     34.97 o 
   5   5  11     6581.12     6737.54    118.24 o 
   7   5  11      304.88      297.21     36.30 o 
   9   5  11        0.16       11.99     32.20 o 
  11   5  11      704.55      699.82     37.91 o 
  13   5  11       18.74       34.47     33.81 o 
  15   5  11      119.92      123.48     32.71 o 
  17   5  11       54.70      111.40     37.40 o 
  19   5  11      438.10      431.77     39.28 o 
 -18   6  11       31.85       57.58     44.96 o 
 -16   6  11      248.16      241.90     48.79 o 
 -14   6  11       26.89       38.10     59.29 o 
 -12   6  11       64.59       33.10     63.54 o 
 -10   6  11      300.92      269.31     51.03 o 
  -8   6  11      361.44      290.16     45.96 o 
  -6   6  11     1018.20     1004.03     49.15 o 
  -4   6  11     1208.95     1095.45     48.44 o 
  -2   6  11       23.75       40.52     39.80 o 
   0   6  11       38.62       35.71     42.98 o 
   2   6  11        0.67       24.79     42.16 o 
   4   6  11        0.20       11.25     32.13 o 
   6   6  11       13.57       16.98     33.01 o 
   8   6  11     3792.22     3829.11     52.77 o 
  10   6  11     1673.52     1675.15     44.19 o 
  12   6  11       22.98       55.46     32.86 o 
  14   6  11      170.20      198.32     36.12 o 
  16   6  11      391.41      420.90     42.10 o 
 -17   7  11        8.76       -4.13     51.85 o 
 -15   7  11      151.30       88.73     66.45 o 
 -13   7  11        9.03       19.46     61.80 o 
 -11   7  11     1394.42     1370.66     69.96 o 
  -9   7  11      134.21      151.29     42.06 o 
  -7   7  11       21.58       58.07     40.86 o 
  -5   7  11        5.25       33.74     38.91 o 
  -3   7  11       78.25      104.78     39.54 o 
  -1   7  11      248.05      285.81     47.98 o 
   1   7  11       23.46       29.30     41.23 o 
   3   7  11      354.35      328.72     42.88 o 
   5   7  11     2590.30     2703.21     60.60 o 
   7   7  11     1504.21     1548.62     40.58 o 
   9   7  11      767.05      710.99     35.54 o 
  11   7  11      693.34      713.22     40.18 o 
  13   7  11        5.26       43.87     29.00 o 
  15   7  11      172.73      106.00     33.36 o 
 -14   8  11       85.15      145.91     64.34 o 
 -12   8  11       21.81       71.07     59.82 o 
 -10   8  11      118.65      177.62     46.82 o 
  -8   8  11       46.81       30.69     43.00 o 
  -6   8  11       31.16       34.59     38.76 o 
  -4   8  11        4.75        4.37     34.80 o 
  -2   8  11      757.28      841.44     43.77 o 
   0   8  11     2045.47     2030.76     58.99 o 
   2   8  11       31.62       69.51     39.74 o 
   4   8  11      610.10      717.47     47.36 o 
   6   8  11      131.74      130.34     39.84 o 
   8   8  11        8.49       47.54     35.69 o 
  10   8  11      167.08      179.56     35.75 o 
  12   8  11        7.59       49.68     36.56 o 
 -11   9  11        3.39       28.99     39.64 o 
  -9   9  11        7.73       58.22     40.68 o 
  -7   9  11        1.35       58.38     44.26 o 
  -5   9  11      830.24      764.27     46.87 o 
  -3   9  11      373.18      379.91     41.35 o 
  -1   9  11      343.82      446.08     46.22 o 
   1   9  11       15.59       18.43     36.49 o 
   3   9  11      123.02      150.92     41.04 o 
   5   9  11      738.71      702.73     47.15 o 
   7   9  11       35.66       65.61     40.05 o 
   9   9  11      847.39      820.75     45.52 o 
  -4  10  11      547.52      384.58     44.06 o 
  -2  10  11      249.56      234.16     42.19 o 
   0  10  11        7.54        9.36     38.72 o 
   2  10  11       11.30       48.55     40.12 o 
 -22   0  12      308.53      449.15     77.34 o 
 -20   0  12      321.27      303.49    120.55 o 
 -18   0  12       15.85       15.21     53.28 o 
 -16   0  12       12.63       35.15     69.31 o 
 -14   0  12    17887.77    17095.05    508.24 o 
 -12   0  12        2.45      117.37     67.94 o 
 -10   0  12      534.68      533.37     76.47 o 
  -8   0  12     6829.33     6061.59    693.85 o 
  -6   0  12     3133.02     2907.17    271.20 o 
  -4   0  12   128759.07   142439.31   1576.97 o 
  -2   0  12      338.96      293.47     66.12 o 
   0   0  12      604.28      825.60     70.17 o 
   2   0  12     2373.30     2411.88     80.70 o 
   4   0  12     1686.04     1658.34     73.17 o 
   6   0  12    21650.19    21413.25    814.03 o 
   8   0  12      306.96      282.36     56.34 o 
  10   0  12     1102.59     1135.01     48.63 o 
  12   0  12     4173.17     4102.77     74.91 o 
  14   0  12       22.65       43.30     37.06 o 
  16   0  12     2990.02     3076.22     56.53 o 
  18   0  12       15.30       30.53     36.52 o 
  20   0  12      145.67      146.16     48.49 o 
 -21   1  12      523.07      521.80     49.01 o 
 -19   1  12      569.73      617.62     48.31 o 
 -17   1  12        3.62       46.88     44.20 o 
 -15   1  12      273.61      279.20     41.05 o 
 -13   1  12      208.55      240.20     53.15 o 
 -11   1  12     2085.90     1958.96     74.72 o 
  -9   1  12      821.86      632.51     56.85 o 
  -7   1  12      108.00      107.20     48.12 o 
  -5   1  12     5418.81     5976.82    105.86 o 
  -3   1  12      324.18      404.91     57.49 o 
  -1   1  12     5366.16     5717.62    185.17 o 
   1   1  12     3443.57     3618.56    132.10 o 
   3   1  12      760.27      799.33     43.49 o 
   5   1  12     1395.21     1230.47     73.35 o 
   7   1  12      811.08      797.30     40.24 o 
   9   1  12     2488.18     2570.05     50.31 o 
  11   1  12      264.49      295.33     29.84 o 
  13   1  12        6.22       18.39     24.37 o 
  15   1  12     2285.54     2289.38     37.30 o 
  17   1  12       76.42      105.34     31.16 o 
  19   1  12      738.31      631.83     27.91 o 
  21   1  12      186.09      186.98     33.23 o 
 -22   2  12        7.82       -5.89     45.87 o 
 -20   2  12      922.70      798.63     51.61 o 
 -18   2  12       45.75       54.55     51.72 o 
 -16   2  12      341.96      344.86     42.98 o 
 -14   2  12     7027.88     6894.39     89.47 o 
 -12   2  12      528.13      496.35     67.10 o 
 -10   2  12      407.54      453.26     75.15 o 
  -8   2  12      463.87      407.10     76.76 o 
  -6   2  12       15.74       25.47     54.46 o 
  -4   2  12    24560.59    21935.30    574.95 o 
  -2   2  12        0.04       37.55     43.78 o 
   0   2  12     1209.71     1114.83     47.14 o 
   2   2  12    10668.62    10425.39    150.08 o 
   4   2  12      138.70      109.64     34.50 o 
   6   2  12    11306.67    10134.17    188.41 o 
   8   2  12      153.16      140.38     33.28 o 
  10   2  12     1307.71     1267.53     37.15 o 
  12   2  12     3294.00     3260.50     44.66 o 
  14   2  12      177.21      209.19     31.27 o 
  16   2  12     1709.79     1691.51     36.58 o 
  18   2  12      113.90      115.00     29.94 o 
  20   2  12        3.25       43.19     29.79 o 
 -21   3  12      200.71      199.64     59.97 o 
 -19   3  12       88.86      186.36     48.49 o 
 -17   3  12        4.94       45.35     42.12 o 
 -15   3  12     2270.49     2268.47     84.59 o 
 -13   3  12     2376.00     2430.58     91.02 o 
 -11   3  12     5793.54     5843.90    152.55 o 
  -9   3  12     1075.85     1163.34    119.68 o 
  -7   3  12      287.42      248.88     46.53 o 
  -5   3  12     4534.99     4833.69    113.91 o 
  -3   3  12     6083.88     6311.29    102.96 o 
  -1   3  12     5977.10     5496.47     96.42 o 
   1   3  12      605.48      561.22     35.51 o 
   3   3  12       61.22       46.87     34.26 o 
   5   3  12        1.42        3.98     32.18 o 
   7   3  12     1546.79     1396.08     37.62 o 
   9   3  12     1235.01     1242.12     35.73 o 
  11   3  12      995.02      890.07     34.72 o 
  13   3  12       43.32       37.91     29.27 o 
  15   3  12      348.23      370.94     30.04 o 
  17   3  12      425.86      462.42     31.33 o 
  19   3  12        0.49       47.61     26.37 o 
 -20   4  12       63.67       70.41     49.74 o 
 -18   4  12        1.05       29.91     50.47 o 
 -16   4  12       16.46       43.37     48.31 o 
 -14   4  12     6190.87     5968.89    274.89 o 
 -12   4  12       20.25      117.35     80.42 o 
 -10   4  12      350.84      348.41     66.85 o 
  -8   4  12     1188.93     1259.32     59.38 o 
  -6   4  12      679.74      615.96     56.06 o 
  -4   4  12     6551.51     6277.47    135.09 o 
  -2   4  12      236.85      339.08     44.70 o 
   0   4  12     2027.04     2000.87     58.18 o 
   2   4  12     2291.95     2280.65     51.92 o 
   4   4  12        1.47       11.45     32.67 o 
   6   4  12     7386.18     7184.52    124.53 o 
   8   4  12      120.54      129.70     29.54 o 
  10   4  12        5.81      -20.10     26.27 o 
  12   4  12      632.44      662.45     30.61 o 
  14   4  12      204.30      232.42     28.60 o 
  16   4  12     3979.24     4026.75     48.38 o 
  18   4  12      377.99      388.32     28.37 o 
 -19   5  12       28.51       81.03     48.50 o 
 -17   5  12      331.32      328.18     43.28 o 
 -15   5  12       39.19       82.20     64.14 o 
 -13   5  12     1145.05     1185.82     79.05 o 
 -11   5  12        5.89       70.07     67.07 o 
  -9   5  12      461.55      361.83     68.12 o 
  -7   5  12      364.90      349.80     45.39 o 
  -5   5  12     3388.31     2993.42    102.03 o 
  -3   5  12     2247.61     2141.56     60.80 o 
  -1   5  12     5814.10     6153.98    141.89 o 
   1   5  12       62.13      124.39     45.97 o 
   3   5  12       13.76       25.02     31.07 o 
   5   5  12     1908.77     1909.85     52.64 o 
   7   5  12      381.91      392.55     38.94 o 
   9   5  12     3158.86     3148.02     49.47 o 
  11   5  12      674.58      647.98     38.29 o 
  13   5  12      209.93      190.61     35.46 o 
  15   5  12     1143.97     1063.99     39.23 o 
  17   5  12      390.32      475.22     37.01 o 
 -18   6  12      355.13      334.31     82.23 o 
 -16   6  12      196.03      150.23     70.40 o 
 -14   6  12     5953.23     5625.72    215.61 o 
 -12   6  12       34.12       43.13     58.02 o 
 -10   6  12       12.44       40.23     73.39 o 
  -8   6  12       10.33       -1.54     37.87 o 
  -6   6  12      476.91      484.41     47.14 o 
  -4   6  12     8728.79     8623.73    112.45 o 
  -2   6  12        0.01       45.83     42.86 o 
   0   6  12        0.24       15.41     38.77 o 
   2   6  12      414.44      434.50     44.94 o 
   4   6  12     2573.35     2649.51     49.85 o 
   6   6  12    27624.08    28139.33    321.61 o 
   8   6  12        0.00       23.00     31.48 o 
  10   6  12      653.44      677.20     42.67 o 
  12   6  12      626.62      586.62     40.60 o 
  14   6  12      107.09      151.64     33.16 o 
  16   6  12      355.44      339.79     36.83 o 
 -15   7  12      125.24       87.77     70.95 o 
 -13   7  12       15.03       48.53     61.93 o 
 -11   7  12      194.93      193.02     63.20 o 
  -9   7  12      141.07      138.69     43.02 o 
  -7   7  12       30.33       63.79     42.58 o 
  -5   7  12        9.49       18.71     38.93 o 
  -3   7  12        0.53       37.46     34.69 o 
  -1   7  12        1.33       37.72     43.40 o 
   1   7  12        8.17       65.13     44.99 o 
   3   7  12       14.14       15.36     46.38 o 
   5   7  12      105.26      102.75     46.69 o 
   7   7  12      274.60      320.12     35.29 o 
   9   7  12     2798.60     2635.54     47.35 o 
  11   7  12      436.03      458.85     35.36 o 
  13   7  12      302.60      245.79     39.95 o 
  15   7  12      499.51      499.66     39.39 o 
 -12   8  12       10.27       50.22     46.18 o 
 -10   8  12       16.37       60.46     43.41 o 
  -8   8  12       39.35       69.18     53.50 o 
  -6   8  12      199.03      233.98     45.17 o 
  -4   8  12     5796.04     5780.23    132.25 o 
  -2   8  12       21.90       21.60     39.72 o 
   0   8  12     1336.64     1291.21     51.11 o 
   2   8  12      141.11      166.21     46.89 o 
   4   8  12      180.31      199.71     42.93 o 
   6   8  12      644.66      647.07     47.37 o 
   8   8  12       83.91      153.58     38.33 o 
  10   8  12      318.05      377.60     35.55 o 
  12   8  12      874.00      802.42     39.78 o 
  -9   9  12      332.92      371.35     58.86 o 
  -7   9  12       43.03       15.45     44.98 o 
  -5   9  12      361.62      345.21     43.71 o 
  -3   9  12      362.76      317.67     43.72 o 
  -1   9  12      705.61      657.03     43.57 o 
   1   9  12      341.75      325.76     43.81 o 
   3   9  12      295.58      326.60     55.35 o 
   5   9  12       11.04        1.37     42.47 o 
   7   9  12       94.14      124.20     39.69 o 
   9   9  12        8.55       54.89     37.21 o 
 -21   1  13       14.31       -7.81     51.22 o 
 -19   1  13      467.83      451.27     48.26 o 
 -17   1  13       78.08       70.72     44.53 o 
 -15   1  13      153.12      137.51     42.46 o 
 -13   1  13     1066.62     1035.99     51.12 o 
 -11   1  13       41.77       73.55     47.37 o 
  -9   1  13     1516.25     1520.06     54.23 o 
  -7   1  13       14.84       68.67     50.70 o 
  -5   1  13      209.44      140.62     58.07 o 
  -3   1  13     7967.29     8421.79    162.23 o 
  -1   1  13      108.85      524.24     83.41 o 
   1   1  13     4842.05     4933.70    106.93 o 
   3   1  13      310.75      263.40     42.61 o 
   5   1  13       37.76       71.34     39.84 o 
   7   1  13       14.05       14.66     30.02 o 
   9   1  13        8.42        7.85     29.18 o 
  11   1  13       69.86       60.68     26.97 o 
  13   1  13      240.32      205.34     28.01 o 
  15   1  13       23.99       62.03     26.91 o 
  17   1  13      252.30      236.34     26.24 o 
  19   1  13        5.16       24.19     29.50 o 
  21   1  13        0.58       -7.25     27.58 o 
 -20   2  13        2.67       -1.98     47.91 o 
 -18   2  13      530.57      627.66     56.42 o 
 -16   2  13       17.30       68.44     38.69 o 
 -14   2  13      216.90      175.50     40.37 o 
 -12   2  13        0.77       48.57     65.01 o 
 -10   2  13      507.33      722.87     99.47 o 
  -8   2  13      176.22      128.21     55.00 o 
  -6   2  13      647.97      573.86     69.08 o 
  -4   2  13     3979.72     4068.14    196.44 o 
  -2   2  13      581.35      614.74     53.27 o 
   0   2  13      960.13      861.78     44.75 o 
   2   2  13     1952.54     2105.04     83.19 o 
   4   2  13      371.17      399.70     36.82 o 
   6   2  13       50.87       69.11     41.53 o 
   8   2  13        6.35       14.98     31.09 o 
  10   2  13      273.12      268.57     31.35 o 
  12   2  13      113.25      104.93     29.81 o 
  14   2  13      208.25      246.79     32.53 o 
  16   2  13      369.87      363.06     27.78 o 
  18   2  13        0.52       11.69     27.06 o 
  20   2  13      259.90      213.72     31.18 o 
 -21   3  13        1.96       42.77     46.67 o 
 -19   3  13       16.58       79.48     38.45 o 
 -17   3  13      104.66       86.59     45.41 o 
 -15   3  13      463.21      485.99     57.42 o 
 -13   3  13      339.46      392.14     99.36 o 
 -11   3  13      159.20      280.39     68.30 o 
  -9   3  13      640.21      756.75     54.38 o 
  -7   3  13      577.04      478.67     60.35 o 
  -5   3  13      276.80      329.43     58.56 o 
  -3   3  13     1945.84     1661.33     69.73 o 
  -1   3  13      566.74      510.96     57.06 o 
   1   3  13     4965.17     5013.89     82.92 o 
   3   3  13      423.19      375.32     33.75 o 
   5   3  13     1404.30     1396.25     42.13 o 
   7   3  13      261.93      284.54     30.24 o 
   9   3  13      252.55      283.62     31.55 o 
  11   3  13      996.06      899.42     35.29 o 
  13   3  13        3.03       19.96     29.25 o 
  15   3  13        0.11       27.87     31.88 o 
  17   3  13       24.07       70.89     30.90 o 
  19   3  13       14.78       13.32     34.78 o 
 -20   4  13      158.38      125.13     43.57 o 
 -18   4  13        0.06       15.14     45.25 o 
 -16   4  13      235.29      258.69     53.71 o 
 -14   4  13     1344.90     1430.86     75.09 o 
 -12   4  13      351.19      289.54     80.00 o 
 -10   4  13       77.18       65.86     69.32 o 
  -8   4  13      574.57      541.07     59.74 o 
  -6   4  13      104.10       88.67     51.21 o 
  -4   4  13      204.05      138.61     50.38 o 
  -2   4  13        7.48       49.60     43.44 o 
   0   4  13      372.12      379.96     41.90 o 
   2   4  13      222.78      215.09     41.33 o 
   4   4  13     3040.59     3001.07     64.08 o 
   6   4  13      262.05      262.54     32.20 o 
   8   4  13     1017.61     1001.14     35.85 o 
  10   4  13     6796.96     7114.01     90.71 o 
  12   4  13      274.95      308.89     30.58 o 
  14   4  13        9.84       31.69     30.81 o 
  16   4  13      373.02      358.55     35.04 o 
  18   4  13        0.03       55.43     27.68 o 
 -19   5  13      406.65      551.37     60.73 o 
 -17   5  13       32.63       15.52     41.45 o 
 -15   5  13      574.97      540.42     69.41 o 
 -13   5  13      411.62      337.59     65.80 o 
 -11   5  13       80.30       76.71     66.15 o 
  -9   5  13      660.95      676.49     48.01 o 
  -7   5  13        1.15       32.92     45.33 o 
  -5   5  13     1723.97     1807.31     55.38 o 
  -3   5  13        2.45      -12.88     42.09 o 
  -1   5  13      484.85      485.49     42.38 o 
   1   5  13     1125.00     1055.07     49.10 o 
   3   5  13      402.12      435.09     40.36 o 
   5   5  13     3570.91     3695.25     57.94 o 
   7   5  13     1935.65     1934.75     51.06 o 
   9   5  13       42.60       15.10     34.40 o 
  11   5  13      328.73      346.52     35.17 o 
  13   5  13        0.00      -11.98     39.25 o 
  15   5  13       64.30       83.45     38.18 o 
  17   5  13       68.91       57.26     31.60 o 
 -16   6  13      595.21      606.27     78.09 o 
 -14   6  13       51.64       42.89     67.02 o 
 -12   6  13      210.87      180.17     65.34 o 
 -10   6  13        0.11       43.25     52.74 o 
  -8   6  13      257.10      265.94     49.89 o 
  -6   6  13      140.81      165.25     39.81 o 
  -4   6  13        7.62       15.09     39.38 o 
  -2   6  13       97.88      142.81     41.86 o 
   0   6  13     2284.64     2520.71    104.50 o 
   2   6  13      205.95      254.38     43.56 o 
   4   6  13      400.26      399.43     40.34 o 
   6   6  13       68.93       84.95     38.75 o 
   8   6  13      415.63      358.89     40.93 o 
  10   6  13      174.13      166.98     32.51 o 
  12   6  13        1.03       41.54     30.88 o 
  14   6  13      250.41      217.18     34.30 o 
  16   6  13      761.55      717.10     41.74 o 
 -15   7  13        0.94       -8.28     71.12 o 
 -13   7  13      315.52      218.25    124.89 o 
 -11   7  13        0.01       82.28     56.35 o 
  -9   7  13      803.73      775.39     46.62 o 
  -7   7  13       11.34       32.76     44.38 o 
  -5   7  13      525.54      647.19     56.73 o 
  -3   7  13        1.31       14.94     41.29 o 
  -1   7  13       52.94       64.05     39.65 o 
   1   7  13       11.25       10.07     44.99 o 
   3   7  13      522.37      523.29     48.69 o 
   5   7  13       48.36       94.34     40.20 o 
   7   7  13        1.56       30.50     38.89 o 
   9   7  13      163.25      158.09     36.84 o 
  11   7  13      160.17      199.09     37.31 o 
  13   7  13       70.99      107.78     35.82 o 
 -12   8  13      327.48      325.68     98.83 o 
 -10   8  13      253.49      340.52     47.58 o 
  -8   8  13      116.52      179.71     48.79 o 
  -6   8  13      344.50      410.00     58.05 o 
  -4   8  13       95.62      137.82     47.79 o 
  -2   8  13       23.06       12.80     38.73 o 
   0   8  13       29.41       38.09     50.00 o 
   2   8  13        0.04       14.73     42.12 o 
   4   8  13      307.81      354.23     45.48 o 
   6   8  13      129.02      166.94     41.28 o 
   8   8  13        0.31       34.92     37.05 o 
  10   8  13      120.52      106.86     33.46 o 
  -7   9  13        4.32       46.75     46.54 o 
  -5   9  13        8.47       57.25     42.94 o 
  -3   9  13      569.74      526.93     45.05 o 
  -1   9  13        0.00      -23.09     37.56 o 
   1   9  13        0.43       17.64     43.36 o 
   3   9  13      254.62      263.17     46.59 o 
   5   9  13       35.93       43.32     42.57 o 
   7   9  13       50.91       76.43     40.40 o 
 -20   0  14      352.67      415.67     76.72 o 
 -18   0  14     4167.05     4074.82    117.16 o 
 -16   0  14      350.60      309.29     96.16 o 
 -14   0  14      826.75      878.85     75.42 o 
 -12   0  14       26.41      100.30     56.86 o 
 -10   0  14      596.32      590.79     60.16 o 
  -8   0  14    16683.58    17125.92    332.19 o 
  -6   0  14      518.08      471.01     94.21 o 
  -4   0  14      834.23      862.57     90.77 o 
  -2   0  14     3278.84     3073.56    186.33 o 
   0   0  14      673.98      719.77     64.93 o 
   2   0  14     9250.06     8160.59    232.32 o 
   4   0  14      215.48      353.89     62.71 o 
   6   0  14     1669.59     1719.58     59.64 o 
   8   0  14      866.53      926.49     52.75 o 
  10   0  14      456.93      468.11     54.06 o 
  12   0  14     4351.93     4465.02    186.15 o 
  14   0  14       21.57       33.51     43.71 o 
  16   0  14      733.06      733.48     43.43 o 
  18   0  14     1800.36     1861.24     52.79 o 
  20   0  14      146.57       57.93     39.44 o 
 -21   1  14       11.29       19.61     48.79 o 
 -19   1  14     1077.97      936.14     50.29 o 
 -17   1  14      352.25      361.19     42.57 o 
 -15   1  14     1709.71     1643.50     59.26 o 
 -13   1  14     1418.55     1303.83     65.17 o 
 -11   1  14      270.67      271.41     48.25 o 
  -9   1  14        4.07       31.04     44.43 o 
  -7   1  14     1187.21     1210.48     66.36 o 
  -5   1  14     2119.08     2228.00     77.41 o 
  -3   1  14     6022.96     5824.27    105.03 o 
  -1   1  14       24.97       12.90     33.81 o 
   1   1  14       18.10      394.26     67.61 o 
   3   1  14     2133.90     1909.36     49.77 o 
   5   1  14     2681.53     2800.44     87.74 o 
   7   1  14       33.96       49.42     34.21 o 
   9   1  14      100.31       68.95     27.33 o 
  11   1  14     3260.95     3317.76     49.54 o 
  13   1  14      335.32      373.41     32.32 o 
  15   1  14     2503.96     2423.84     53.42 o 
  17   1  14       78.53      143.37     30.76 o 
  19   1  14       26.76       41.96     33.57 o 
 -20   2  14       11.60        5.89     48.48 o 
 -18   2  14     5083.18     5110.37     83.99 o 
 -16   2  14       15.30       66.89     35.82 o 
 -14   2  14       54.50       65.23     37.69 o 
 -12   2  14     1666.31     1684.54     74.09 o 
 -10   2  14     1696.34     1716.13     72.84 o 
  -8   2  14    24590.18    24738.18    648.07 o 
  -6   2  14       38.94       75.02     68.50 o 
  -4   2  14     1521.77     1534.95     72.35 o 
  -2   2  14     2010.78     2027.60     68.08 o 
   0   2  14        2.10       31.02     39.54 o 
   2   2  14    14060.87    13806.96    170.75 o 
   4   2  14      107.43       90.60     35.27 o 
   6   2  14     1740.93     1801.23     46.01 o 
   8   2  14     3774.12     3565.58     55.83 o 
  10   2  14       70.32       98.84     32.29 o 
  12   2  14     4806.33     5113.10     53.92 o 
  14   2  14       27.77       40.74     27.50 o 
  16   2  14      199.60      227.64     28.33 o 
  18   2  14      523.73      487.08     32.37 o 
 -19   3  14       37.90       95.55     50.97 o 
 -17   3  14      233.97      206.74     47.56 o 
 -15   3  14       93.86       98.46     41.31 o 
 -13   3  14       58.52       98.61     80.56 o 
 -11   3  14        2.97       56.96     60.76 o 
  -9   3  14      823.75      700.82     66.23 o 
  -7   3  14      904.73      866.12     62.21 o 
  -5   3  14     9675.13     9972.08    236.92 o 
  -3   3  14       12.32       17.50     52.56 o 
  -1   3  14        0.01       -6.18     43.10 o 
   1   3  14      958.64      823.92     50.72 o 
   3   3  14      207.73      172.15     34.08 o 
   5   3  14     4024.93     4072.78     54.00 o 
   7   3  14       21.54       32.68     29.18 o 
   9   3  14       39.21       66.94     29.77 o 
  11   3  14     2090.79     2168.76     42.87 o 
  13   3  14      137.19      127.08     31.89 o 
  15   3  14      122.38      149.81     30.86 o 
  17   3  14      633.31      611.57     35.97 o 
  19   3  14       36.96       44.59     28.71 o 
 -18   4  14     1367.62     1373.95    113.08 o 
 -16   4  14       67.10       83.07     44.09 o 
 -14   4  14       49.89      185.86     79.77 o 
 -12   4  14       26.99       66.82     54.94 o 
 -10   4  14        8.35       72.02     59.80 o 
  -8   4  14     9904.14     9395.06    338.06 o 
  -6   4  14      230.20      253.43     49.82 o 
  -4   4  14       62.36       93.40     53.13 o 
  -2   4  14     6072.06     5781.41    394.16 o 
   0   4  14      845.13      942.00     49.26 o 
   2   4  14    22091.50    21685.37    233.08 o 
   4   4  14        0.11       -0.81     36.16 o 
   6   4  14      810.20      762.71     34.71 o 
   8   4  14     2743.44     2762.16     49.36 o 
  10   4  14       73.41       86.22     30.55 o 
  12   4  14     1661.69     1571.49     39.38 o 
  14   4  14      232.40      223.54     31.24 o 
  16   4  14      406.62      392.71     40.53 o 
  18   4  14       38.96       54.77     27.82 o 
 -17   5  14      209.47      214.04     56.11 o 
 -15   5  14      463.47      403.92     56.32 o 
 -13   5  14      890.84      883.29    102.60 o 
 -11   5  14      105.96      111.17     52.76 o 
  -9   5  14      139.74      211.79     52.84 o 
  -7   5  14       47.22       99.89     57.63 o 
  -5   5  14      912.37      888.19     56.73 o 
  -3   5  14        5.23       30.50     46.04 o 
  -1   5  14      208.28      250.98     43.65 o 
   1   5  14      118.92      104.16     43.06 o 
   3   5  14      351.40      332.60     40.55 o 
   5   5  14     3114.32     3094.11     70.09 o 
   7   5  14      127.92      138.62     36.36 o 
   9   5  14      771.15      812.10     40.76 o 
  11   5  14        6.59       35.38     31.48 o 
  13   5  14      322.73      336.89     35.17 o 
  15   5  14        4.72       67.87     35.83 o 
  17   5  14        9.71       57.62     37.68 o 
 -16   6  14        1.84       29.48     68.71 o 
 -14   6  14       11.74       18.39     66.48 o 
 -12   6  14        2.54       24.66     53.38 o 
 -10   6  14        0.22       28.26     42.06 o 
  -8   6  14     1921.93     1788.98     66.86 o 
  -6   6  14        6.81       66.90     49.03 o 
  -4   6  14       27.32       44.32     43.01 o 
  -2   6  14       36.84       49.26     45.50 o 
   0   6  14     1063.41      993.31     55.58 o 
   2   6  14     4986.53     5299.22     76.91 o 
   4   6  14       41.34       82.19     48.82 o 
   6   6  14      291.50      291.28     34.62 o 
   8   6  14     1063.59     1128.22     41.66 o 
  10   6  14      672.34      595.17     41.10 o 
  12   6  14     2868.48     2818.01     51.29 o 
  14   6  14      153.55      119.85     38.82 o 
 -13   7  14      967.22      836.27     84.27 o 
 -11   7  14        4.60      -18.99     45.17 o 
  -9   7  14      138.08      135.04     44.12 o 
  -7   7  14       99.13       74.66     44.99 o 
  -5   7  14      368.75      355.17     57.05 o 
  -3   7  14      200.04      227.44     43.35 o 
  -1   7  14        6.16       28.55     44.45 o 
   1   7  14      584.46      606.98     50.21 o 
   3   7  14      283.93      248.92     40.72 o 
   5   7  14      425.36      444.51     44.79 o 
   9   7  14        7.12        4.88     35.13 o 
  11   7  14      253.36      269.75     37.85 o 
  13   7  14      501.43      449.78     38.70 o 
 -10   8  14        0.35       25.29     43.74 o 
  -8   8  14     2215.83     2085.73     98.85 o 
  -6   8  14       51.09       68.43     49.05 o 
  -4   8  14      164.75      172.27     52.47 o 
  -2   8  14        1.13       52.68     43.29 o 
   0   8  14      398.85      420.43     53.20 o 
   2   8  14     4634.44     4298.72    137.53 o 
   4   8  14       34.63       29.75     38.69 o 
   6   8  14      746.09      677.18     43.07 o 
   8   8  14       49.01       38.16     44.50 o 
  10   8  14       41.27       43.61     40.36 o 
  -7   9  14        2.72        2.37     46.78 o 
  -5   9  14      111.49       96.19     52.79 o 
  -3   9  14      371.62      378.37     48.49 o 
  -1   9  14       29.59       34.17     46.94 o 
   1   9  14       26.07       33.49     37.49 o 
   3   9  14       91.72      104.82     44.91 o 
   5   9  14      472.47      320.34     61.23 o 
 -21   1  15      308.73      270.58     44.80 o 
 -19   1  15       31.15      101.88     71.29 o 
 -17   1  15     1977.20     1924.32     56.94 o 
 -15   1  15      137.13      115.36     46.86 o 
 -13   1  15      349.62      368.34     42.72 o 
 -11   1  15      234.69      240.91     46.76 o 
  -9   1  15        0.91       18.92     45.35 o 
  -7   1  15     5423.02     5597.64     94.55 o 
  -5   1  15     1060.04      982.20     64.08 o 
  -3   1  15     1185.21     1230.52     71.30 o 
  -1   1  15      448.56      413.24     43.75 o 
   1   1  15      513.58      492.89     42.48 o 
   3   1  15       57.81       73.61     36.72 o 
   5   1  15        0.68       57.82     35.89 o 
   7   1  15        3.04       10.87     36.05 o 
   9   1  15      134.85      159.70     35.29 o 
  11   1  15       74.16      107.04     31.34 o 
  13   1  15       53.00       61.57     29.03 o 
  15   1  15       86.60      110.14     27.89 o 
  17   1  15      763.50      722.42     33.02 o 
  19   1  15        1.21       18.13     28.39 o 
 -20   2  15      450.03      466.42     53.40 o 
 -18   2  15      135.23      132.01     46.42 o 
 -16   2  15        6.85       35.54     44.12 o 
 -14   2  15       92.79      106.88     46.94 o 
 -12   2  15     2323.96     2227.33    111.65 o 
 -10   2  15     1500.13     1552.05     68.29 o 
  -8   2  15       95.14       27.37     61.65 o 
  -6   2  15       91.93      117.95     57.76 o 
  -4   2  15      402.38      383.87     59.21 o 
  -2   2  15       40.29       69.92     43.06 o 
   0   2  15     3541.71     3726.12     61.67 o 
   2   2  15     1399.61     1544.19    156.80 o 
   4   2  15       81.18      100.23     39.26 o 
   6   2  15      436.87      491.58     35.15 o 
   8   2  15       43.55       61.23     39.29 o 
  10   2  15       20.45       40.51     28.42 o 
  12   2  15      195.58      177.22     30.86 o 
  14   2  15       73.07      102.99     28.91 o 
  16   2  15      536.49      548.92     31.26 o 
  18   2  15       76.92       51.93     31.64 o 
 -19   3  15      188.33      184.54     51.92 o 
 -17   3  15      159.11      127.47     49.75 o 
 -15   3  15       69.34      105.38     48.68 o 
 -13   3  15       29.91       71.80     83.53 o 
 -11   3  15        0.10      -21.63     47.46 o 
  -9   3  15      165.11      248.49     61.40 o 
  -7   3  15     1543.76     1582.72     75.26 o 
  -5   3  15      165.23      144.65     63.54 o 
  -3   3  15      430.78      446.43     62.42 o 
  -1   3  15     1581.16     1655.84     52.29 o 
   1   3  15     1339.59     1319.66     47.16 o 
   3   3  15     5168.40     4975.46     70.31 o 
   5   3  15       84.05      101.53     30.49 o 
   7   3  15       37.19       40.93     31.68 o 
   9   3  15      279.44      258.67     30.94 o 
  11   3  15      119.61      119.43     30.65 o 
  13   3  15      465.39      471.25     32.82 o 
  15   3  15        0.01       33.44     29.96 o 
  17   3  15       65.28       64.40     29.43 o 
 -18   4  15        1.67       84.55     54.31 o 
 -16   4  15      130.88      102.10     57.90 o 
 -14   4  15        0.17      -19.37     77.46 o 
 -12   4  15        0.03      -61.33     61.33 o 
 -10   4  15       12.73       -1.51     59.72 o 
  -8   4  15       45.89       68.89     56.44 o 
  -6   4  15        0.39       37.12     52.01 o 
  -4   4  15       48.34      102.39     57.85 o 
  -2   4  15      351.74      348.36     49.08 o 
   0   4  15        0.48       36.34     38.54 o 
   2   4  15      480.70      751.81    234.88 o 
   4   4  15      334.15      340.40     33.85 o 
   6   4  15      350.43      388.28     35.30 o 
   8   4  15       16.69       13.11     31.23 o 
  10   4  15      383.82      381.75     33.46 o 
  12   4  15      266.10      254.06     32.83 o 
  14   4  15        6.34       23.52     29.86 o 
  16   4  15     1004.11     1008.60     80.64 o 
 -17   5  15       21.70       -7.85     53.02 o 
 -15   5  15        2.51        7.14     69.78 o 
 -13   5  15       70.83       81.27     58.20 o 
 -11   5  15       53.14      107.67     61.86 o 
  -9   5  15      122.62      156.79     60.31 o 
  -7   5  15        0.00       50.45     44.72 o 
  -5   5  15      122.87      162.46     44.81 o 
  -3   5  15      363.17      343.63     52.30 o 
  -1   5  15       46.22       53.61     40.52 o 
   1   5  15     1717.91     1741.02     56.07 o 
   3   5  15      292.61      267.65     35.85 o 
   5   5  15     1348.21     1410.06     41.70 o 
   7   5  15      454.45      425.56     38.43 o 
   9   5  15       29.63       92.56     34.88 o 
  11   5  15      604.82      580.78     44.27 o 
  13   5  15      261.38      274.65     36.88 o 
  15   5  15        0.02       41.49     34.99 o 
 -16   6  15        8.76        5.11     77.23 o 
 -14   6  15       35.30      -22.63     69.02 o 
 -12   6  15       40.06      106.22     54.02 o 
 -10   6  15      462.80      406.12     59.43 o 
  -8   6  15        7.53       95.08     61.32 o 
  -6   6  15        5.99       48.17     50.04 o 
  -4   6  15        1.24       59.01     46.44 o 
  -2   6  15       93.93      146.31     49.14 o 
   0   6  15       49.71      104.93     45.38 o 
   2   6  15      157.63      169.02     47.34 o 
   4   6  15      397.88      464.53     43.89 o 
   6   6  15     1556.63     1678.43     46.26 o 
   8   6  15      607.73      626.03     42.80 o 
  10   6  15        6.82       27.76     35.03 o 
  12   6  15       53.88       33.32     35.73 o 
  14   6  15        3.06       16.63     34.64 o 
 -13   7  15       20.80      102.73     45.29 o 
 -11   7  15       63.60       75.65     47.06 o 
  -9   7  15      321.36      382.74     60.43 o 
  -7   7  15      545.94      542.05     49.63 o 
  -5   7  15        0.03       19.14     52.33 o 
  -3   7  15      516.32      518.54     51.68 o 
  -1   7  15       17.16       53.96     45.95 o 
   1   7  15      578.98      550.04     47.77 o 
   3   7  15       39.42       54.76     47.89 o 
   5   7  15        2.23       12.04     46.23 o 
   7   7  15      540.73      498.08     38.24 o 
   9   7  15        3.32       48.60     35.33 o 
  11   7  15      344.86      302.75     36.31 o 
 -10   8  15       72.81       95.87     49.60 o 
  -8   8  15      176.94      115.75     65.35 o 
  -6   8  15        0.37       29.43     42.94 o 
  -4   8  15      329.08      312.32     47.50 o 
  -2   8  15       13.82       37.37     44.22 o 
   0   8  15       46.47       31.88     40.31 o 
   2   8  15       60.12      107.61     43.59 o 
   4   8  15       58.00       84.54     42.10 o 
   6   8  15      250.88      199.71     42.00 o 
   8   8  15        0.03       57.40     45.47 o 
  -3   9  15      418.32      397.60     45.70 o 
  -1   9  15        2.06       26.16     38.80 o 
   1   9  15        5.57       38.90     43.14 o 
   3   9  15      417.06      314.63     52.00 o 
 -20   0  16       70.40      121.42     66.70 o 
 -18   0  16      769.59      672.37     78.44 o 
 -16   0  16      175.94      177.70     73.92 o 
 -14   0  16      874.62      912.42     68.91 o 
 -12   0  16     4347.88     4485.09     98.88 o 
 -10   0  16      362.19      300.77     83.94 o 
  -8   0  16     4079.97     4071.27    313.89 o 
  -6   0  16      657.19      760.13    102.08 o 
  -4   0  16      919.57      981.04     95.75 o 
  -2   0  16    12837.68    11893.61   2209.74 o 
   0   0  16      133.71      271.06     60.12 o 
   2   0  16     1981.66     2036.83    100.83 o 
   4   0  16     3966.41     3658.95    116.15 o 
   6   0  16       93.98       62.80     53.12 o 
   8   0  16     6640.17     6684.08     97.98 o 
  10   0  16      478.74      516.43     63.26 o 
  12   0  16     2149.39     2222.41     70.16 o 
  14   0  16     1769.14     1872.41     64.13 o 
  16   0  16       18.03       53.76     51.87 o 
  18   0  16      360.44      306.01     68.39 o 
 -19   1  16      242.63      207.18     51.70 o 
 -17   1  16       14.12       18.85     43.58 o 
 -15   1  16       29.54       63.43     44.27 o 
 -13   1  16     2852.13     2772.57     58.74 o 
 -11   1  16     2818.89     2895.46     68.75 o 
  -9   1  16     5947.41     5610.64    100.95 o 
  -7   1  16      655.85      649.75     63.83 o 
  -5   1  16      688.20      655.68     60.02 o 
  -3   1  16      120.87      136.00     56.34 o 
  -1   1  16      785.73      753.94     43.61 o 
   1   1  16     4024.60     4282.60     71.14 o 
   3   1  16      974.34     1004.56     48.27 o 
   5   1  16      259.14      248.83     36.57 o 
   7   1  16     2866.72     2885.96    109.28 o 
   9   1  16      520.61      525.81     39.51 o 
  11   1  16      808.39      817.08     34.99 o 
  13   1  16      442.49      467.22     36.21 o 
  15   1  16       10.56       31.29     26.73 o 
  17   1  16      552.11      493.91     41.96 o 
 -20   2  16       33.52       28.60     53.02 o 
 -18   2  16      206.13      202.89     46.20 o 
 -16   2  16      101.92       79.60     45.21 o 
 -14   2  16      215.50      230.18     48.88 o 
 -12   2  16     6701.52     6579.64    176.82 o 
 -10   2  16        2.10       90.70     53.65 o 
  -8   2  16       23.62       76.52     55.87 o 
  -6   2  16     2855.48     3013.93     84.01 o 
  -4   2  16     1729.68     1642.21     71.17 o 
  -2   2  16    21032.92    20393.51    687.70 o 
   0   2  16       15.93      131.18     44.43 o 
   2   2  16     1215.66     1176.64     45.03 o 
   4   2  16     1292.04     1405.89     47.11 o 
   6   2  16      308.74      300.11     33.88 o 
   8   2  16     5176.41     5087.71     84.92 o 
  10   2  16      163.83      177.94     33.36 o 
  12   2  16       13.33       38.20     28.34 o 
  14   2  16     1762.66     1733.81     39.11 o 
  16   2  16        9.04       26.13     27.18 o 
  18   2  16      472.84      417.75     35.72 o 
 -19   3  16       28.71       90.20     48.34 o 
 -17   3  16      962.56      951.42     91.67 o 
 -15   3  16        6.98       53.75     56.25 o 
 -13   3  16      529.91      600.10     73.98 o 
 -11   3  16      121.67       93.96     65.72 o 
  -9   3  16      210.97      209.45     61.87 o 
  -7   3  16      913.53      968.48     70.18 o 
  -5   3  16      424.58      459.00     64.64 o 
  -3   3  16      322.36      254.35     55.52 o 
  -1   3  16      415.70      387.52     48.50 o 
   1   3  16     5420.83     5553.31     65.93 o 
   3   3  16     1497.94     1514.69     47.35 o 
   5   3  16      415.21      478.59     31.36 o 
   7   3  16     1288.28     1278.84     40.08 o 
   9   3  16      186.52      197.78     36.09 o 
  11   3  16     2933.18     2852.26     55.89 o 
  13   3  16       93.24      125.45     33.95 o 
  15   3  16        0.01       -7.29     31.11 o 
  17   3  16     1141.20     1087.94     60.56 o 
 -18   4  16       27.56       63.26     64.44 o 
 -16   4  16      129.70       89.60     54.18 o 
 -14   4  16      114.26      186.13    114.01 o 
 -12   4  16     7164.95     7645.13    290.68 o 
 -10   4  16        4.24       67.02     70.72 o 
  -8   4  16        5.92       61.91     60.56 o 
  -6   4  16      137.16      247.87     61.88 o 
  -4   4  16      940.93      889.47     62.84 o 
  -2   4  16     7141.99     7096.33    145.25 o 
   0   4  16        0.01        9.39     43.68 o 
   2   4  16      179.11      194.61     37.81 o 
   4   4  16     3898.10     3744.16     60.80 o 
   6   4  16      533.87      542.27     33.44 o 
   8   4  16     3423.51     3371.87     71.60 o 
  10   4  16       26.55       61.88     30.55 o 
  12   4  16      595.21      598.41     41.40 o 
  14   4  16      223.98      226.44     32.69 o 
  16   4  16      207.85      177.22     31.48 o 
 -17   5  16      163.37      195.88     58.91 o 
 -15   5  16       24.76       59.83     72.24 o 
 -13   5  16       33.02       80.21     61.63 o 
 -11   5  16        0.08       15.54     44.37 o 
  -9   5  16      788.60      806.41     57.60 o 
  -7   5  16      767.88      765.72     60.96 o 
  -5   5  16       11.54      110.94     56.88 o 
  -3   5  16       91.87       87.59     52.19 o 
  -1   5  16      382.71      421.54     45.44 o 
   1   5  16      660.48      682.10     49.46 o 
   3   5  16      486.51      426.44     34.37 o 
   5   5  16        0.39       23.46     35.20 o 
   7   5  16      461.38      430.22     39.72 o 
   9   5  16      355.49      381.63     41.55 o 
  11   5  16      667.15      655.64     40.43 o 
  13   5  16      146.36      120.23     36.64 o 
  15   5  16       20.81       71.32     40.74 o 
 -14   6  16       69.72       47.61     60.86 o 
 -12   6  16     2798.50     2881.44    139.62 o 
 -10   6  16        1.43       53.27     59.50 o 
  -8   6  16      490.09      605.22     61.04 o 
  -6   6  16      756.62      746.61     59.52 o 
  -4   6  16        5.98       17.76     53.03 o 
  -2   6  16     1553.49     1588.39     59.28 o 
   0   6  16       51.66       63.99     46.90 o 
   2   6  16      897.99      997.70     54.08 o 
   4   6  16      326.74      328.51     48.98 o 
   6   6  16        3.59       30.12     34.30 o 
   8   6  16      644.70      688.07     40.09 o 
  10   6  16       10.72       33.51     33.82 o 
  12   6  16      442.58      465.79     38.79 o 
 -11   7  16        1.65       47.66     43.50 o 
  -9   7  16      717.96      707.47     62.70 o 
  -7   7  16      637.01      679.11     72.10 o 
  -5   7  16       10.36       16.99     49.24 o 
  -3   7  16        5.13       -8.87     56.52 o 
  -1   7  16      138.33      123.23     41.92 o 
   1   7  16      224.27      213.04     46.25 o 
   3   7  16        0.34       37.19     48.03 o 
   5   7  16        6.65       41.09     46.32 o 
   7   7  16      239.39      211.14     39.68 o 
   9   7  16       55.26       87.17     33.61 o 
  11   7  16       12.43       31.18     30.86 o 
  -8   8  16      215.87      164.25     67.46 o 
  -6   8  16      333.84      351.08     50.90 o 
  -4   8  16      102.13      117.53     48.87 o 
  -2   8  16     1420.81     1286.91     55.53 o 
   0   8  16       90.41      105.27     48.08 o 
   2   8  16       22.68       37.97     42.92 o 
   4   8  16       97.06       91.87     48.67 o 
   6   8  16      126.87      159.97     42.73 o 
 -19   1  17        0.61       29.40     46.56 o 
 -17   1  17        9.61       42.38     42.84 o 
 -15   1  17      362.14      361.62     42.65 o 
 -13   1  17       17.31       41.91     40.90 o 
 -11   1  17     1121.28     1162.05     55.89 o 
  -9   1  17      797.55      756.40     53.02 o 
  -7   1  17     5350.74     5060.65    119.23 o 
  -5   1  17      112.40       92.76     51.40 o 
  -3   1  17      642.00      693.94     57.94 o 
  -1   1  17     4760.40     4693.87     91.33 o 
   1   1  17      282.49      517.61     47.11 o 
   3   1  17        4.15       64.95     33.22 o 
   5   1  17       15.96       52.78     31.59 o 
   7   1  17      189.65      196.73     33.18 o 
   9   1  17        1.53      -23.55     30.20 o 
  11   1  17       95.35      111.31     36.36 o 
  13   1  17      606.09      643.81     45.51 o 
  15   1  17      225.62      264.26     29.11 o 
  17   1  17       12.98        8.88     49.88 o 
 -18   2  17      191.36      198.81     44.22 o 
 -16   2  17       41.03       25.92     47.46 o 
 -14   2  17      504.05      483.72     51.47 o 
 -12   2  17     1054.91     1097.67     70.80 o 
 -10   2  17      425.59      459.57     67.31 o 
  -8   2  17      136.54      193.25     59.06 o 
  -6   2  17       40.41      -21.75     62.92 o 
  -4   2  17      178.07      223.92     57.35 o 
  -2   2  17      421.21     1856.71    516.14 o 
   0   2  17      417.20      403.66     41.38 o 
   2   2  17       20.22       55.12     39.33 o 
   4   2  17       47.24       21.60     32.50 o 
   6   2  17      127.36      161.89     34.22 o 
   8   2  17       62.74       99.51     32.11 o 
  10   2  17       37.31       62.94     31.85 o 
  12   2  17      701.64      694.51     37.70 o 
  14   2  17      184.83      221.71     35.51 o 
  16   2  17       62.73       82.17     40.76 o 
 -17   3  17       56.61      130.23     52.46 o 
 -15   3  17        1.20       37.35     37.21 o 
 -13   3  17        3.95      -17.72     60.71 o 
 -11   3  17      625.74      515.05     59.70 o 
  -9   3  17       39.77        8.02     51.08 o 
  -7   3  17     1002.71     1076.35     66.75 o 
  -5   3  17       34.66       60.66     61.66 o 
  -3   3  17     1074.86     1178.01     71.65 o 
  -1   3  17      947.74      983.40     52.15 o 
   1   3  17      517.68      573.88     47.58 o 
   3   3  17      103.63      118.73     36.13 o 
   5   3  17      348.50      360.04     35.79 o 
   7   3  17     1434.82     1324.46     42.16 o 
   9   3  17     1030.84     1043.57     39.96 o 
  11   3  17      136.70      145.41     31.93 o 
  13   3  17      402.43      419.84     36.12 o 
  15   3  17       42.79       82.47     32.28 o 
 -16   4  17      401.16      348.27     58.88 o 
 -14   4  17     1194.27     1161.14     73.99 o 
 -12   4  17       30.41       79.66     65.89 o 
 -10   4  17       33.26       40.55     58.06 o 
  -8   4  17        9.32       -4.73     58.72 o 
  -6   4  17       15.22       81.78     52.81 o 
  -4   4  17       26.27       21.89     48.84 o 
  -2   4  17       42.33      -15.07     55.86 o 
   0   4  17      136.36      158.25     45.55 o 
   2   4  17      176.78      138.92     41.74 o 
   4   4  17     2959.96     2954.56     49.59 o 
   6   4  17       70.30       78.95     30.54 o 
   8   4  17       16.49       48.07     31.35 o 
  10   4  17       46.54       45.07     31.13 o 
  12   4  17      260.60      181.15     36.71 o 
  14   4  17       33.57       35.19     31.59 o 
 -15   5  17      147.24      118.69     67.36 o 
 -13   5  17       35.50      116.11     45.31 o 
 -11   5  17        0.21      -39.57     66.18 o 
  -9   5  17       34.40       81.49     63.00 o 
  -7   5  17      875.39      819.04     55.04 o 
  -5   5  17      166.44      146.46     59.93 o 
  -3   5  17       30.79       79.32     56.82 o 
  -1   5  17        3.27       31.04     43.81 o 
   1   5  17        0.52       -7.10     38.17 o 
   3   5  17      320.41      331.19     37.72 o 
   5   5  17      155.59      163.71     39.38 o 
   7   5  17      485.09      482.66     36.00 o 
   9   5  17       48.84       52.34     34.89 o 
  11   5  17       46.95       68.76     39.01 o 
  13   5  17       25.52       44.10     42.85 o 
 -14   6  17        2.99       64.99     50.85 o 
 -12   6  17      254.18      197.01     58.32 o 
 -10   6  17        4.32       38.52     46.39 o 
  -8   6  17       12.48       54.75     52.22 o 
  -6   6  17       80.04       61.26     48.07 o 
  -4   6  17      473.05      489.40     55.32 o 
  -2   6  17        0.74       29.67     43.69 o 
   0   6  17       15.64       47.36     39.81 o 
   2   6  17      148.00      194.36     41.21 o 
   4   6  17        6.61       -5.30     40.97 o 
   6   6  17      190.92      205.67     38.56 o 
   8   6  17        0.86       18.26     39.36 o 
  10   6  17      103.53       90.90     37.07 o 
  12   6  17      725.58      660.12     42.48 o 
 -11   7  17       54.00       56.49     53.41 o 
  -9   7  17        0.39      -12.19     56.40 o 
  -7   7  17      211.59      169.94     65.14 o 
  -5   7  17      104.68      140.35     48.00 o 
  -3   7  17      729.87      699.51     53.38 o 
  -1   7  17      669.01      634.46     42.74 o 
   1   7  17       48.97      100.97     49.72 o 
   3   7  17      224.95      213.20     41.79 o 
   5   7  17       80.87       80.20     44.50 o 
   7   7  17      102.37       81.89     34.55 o 
   9   7  17        4.20        1.13     36.71 o 
  -6   8  17      147.11      192.30     47.10 o 
  -4   8  17      234.61      259.99     60.52 o 
  -2   8  17       61.58       48.80     55.10 o 
   0   8  17        0.43       24.67     44.93 o 
   2   8  17     1741.40     1755.14     59.10 o 
   4   8  17      410.07      419.60     53.96 o 
 -18   0  18       37.67       51.48     55.48 o 
 -16   0  18     2240.37     2162.95     87.74 o 
 -14   0  18      176.38      211.53     65.01 o 
 -12   0  18       95.91      140.33     51.28 o 
 -10   0  18     3716.80     3873.37    120.47 o 
  -8   0  18     3019.25     3177.30    119.18 o 
  -6   0  18    32417.77    33608.45    844.71 o 
  -4   0  18        2.42       11.25     67.14 o 
  -2   0  18     1336.63     1346.70     90.14 o 
   0   0  18     1473.95     1742.81     73.62 o 
   2   0  18      203.26      212.05     64.02 o 
   4   0  18     6719.56     6660.81    159.95 o 
   6   0  18      673.04      755.26     57.18 o 
   8   0  18      503.98      548.26     53.50 o 
  10   0  18     1492.26     1528.77     69.99 o 
  12   0  18      106.27       82.60     46.66 o 
  14   0  18     1800.62     1780.00    120.19 o 
  16   0  18       31.03       43.53     37.31 o 
 -17   1  18      193.45      144.79     41.24 o 
 -15   1  18       70.26       89.82     39.72 o 
 -13   1  18     1266.01     1235.15     51.95 o 
 -11   1  18       42.44       69.65     50.06 o 
  -9   1  18       42.10       83.73     45.76 o 
  -7   1  18       11.91       51.80     52.92 o 
  -5   1  18       82.44       98.32     53.32 o 
  -3   1  18     5385.19     5534.02     95.84 o 
  -1   1  18     3129.21     3246.62    244.08 o 
   1   1  18      126.47      178.85     33.02 o 
   3   1  18     1079.28     1064.11     49.65 o 
   5   1  18      430.02      450.10     38.68 o 
   7   1  18      963.89      937.91     46.34 o 
   9   1  18       24.84        9.60     34.55 o 
  11   1  18       40.06       52.39     37.04 o 
  13   1  18     2297.88     2356.64     48.19 o 
  15   1  18       81.21      114.49     30.79 o 
 -18   2  18       54.88       23.25     53.65 o 
 -16   2  18     1454.20     1478.48     55.56 o 
 -14   2  18       25.46       70.08     46.19 o 
 -12   2  18      524.42      561.72     69.22 o 
 -10   2  18        7.35       51.19     55.62 o 
  -8   2  18       86.67       66.32     59.98 o 
  -6   2  18     6034.34     6231.20    107.02 o 
  -4   2  18        0.41       -4.61     51.74 o 
  -2   2  18      259.38      295.58     46.35 o 
   0   2  18     3681.68     3625.45     66.72 o 
   2   2  18      503.82      455.05     39.44 o 
   4   2  18     3902.95     3878.14     62.26 o 
   6   2  18      111.23      180.61     37.24 o 
   8   2  18     3297.00     3270.10     67.51 o 
  10   2  18      896.46      987.34     38.29 o 
  12   2  18       32.23       59.65     29.94 o 
  14   2  18      512.82      555.71     37.22 o 
  16   2  18       65.25      109.86     30.69 o 
 -17   3  18      129.15       71.56     48.93 o 
 -15   3  18      384.85      408.90     66.99 o 
 -13   3  18      560.70      559.50     61.29 o 
 -11   3  18     1877.41     1947.39     82.30 o 
  -9   3  18      287.35      247.27     73.35 o 
  -7   3  18        0.31       51.46     68.58 o 
  -5   3  18      982.45     1056.24     80.78 o 
  -3   3  18     1031.48     1088.13     66.07 o 
  -1   3  18       13.83       30.83     42.73 o 
   1   3  18      106.12      100.33     37.15 o 
   3   3  18      827.81      727.52     41.80 o 
   5   3  18      942.49      963.88     42.02 o 
   7   3  18     2250.90     2193.02    123.63 o 
   9   3  18       37.69       46.18     34.92 o 
  11   3  18       19.48       46.13     32.39 o 
  13   3  18      229.28      196.03     33.68 o 
  15   3  18      106.88       99.94     33.05 o 
 -16   4  18     2149.47     2167.26     83.87 o 
 -14   4  18       38.05       39.97     64.40 o 
 -12   4  18      381.80      447.77     68.31 o 
 -10   4  18      108.83      118.08     63.95 o 
  -8   4  18       31.37      113.63     68.38 o 
  -6   4  18     1147.51     1214.00     64.25 o 
  -4   4  18       66.53        2.70     54.36 o 
  -2   4  18      836.01      724.16     94.03 o 
   0   4  18      150.51      160.44     45.18 o 
   2   4  18       30.48       43.30     33.32 o 
   4   4  18     2601.73     2641.84     63.64 o 
   6   4  18        6.78       32.71     34.06 o 
   8   4  18        1.00        2.89     31.50 o 
  10   4  18     1756.13     1696.35     42.21 o 
  12   4  18        4.08       22.50     31.92 o 
  14   4  18      533.24      550.81     42.06 o 
 -15   5  18       35.54       50.86     49.93 o 
 -13   5  18      398.22      416.29     55.43 o 
 -11   5  18     1586.29     1590.90     70.99 o 
  -9   5  18        6.10       49.60     66.63 o 
  -7   5  18       13.78       40.69     62.11 o 
  -5   5  18      156.73      181.00     51.13 o 
  -3   5  18      669.11      661.72     59.37 o 
  -1   5  18      262.22      314.13     44.71 o 
   1   5  18      107.78      117.21     42.83 o 
   3   5  18     2449.93     2062.58    203.08 o 
   5   5  18        1.66       11.91     33.64 o 
   7   5  18     1707.15     1555.83     44.32 o 
   9   5  18       13.00       43.80     37.70 o 
  11   5  18        6.94       44.96     45.10 o 
  13   5  18       26.11       18.41     37.49 o 
 -12   6  18      178.85      199.43     52.50 o 
 -10   6  18      443.98      492.03     61.56 o 
  -8   6  18       45.40       36.47     61.49 o 
  -6   6  18     2345.64     2370.54     85.70 o 
  -4   6  18       43.43        2.77     53.72 o 
  -2   6  18      986.52     1005.03     60.95 o 
   0   6  18      778.89      781.80     54.28 o 
   2   6  18      140.59      191.41     47.99 o 
   4   6  18     4205.61     4185.90     75.78 o 
   6   6  18        0.14       15.83     32.64 o 
   8   6  18      104.59       95.11     40.17 o 
  10   6  18        8.11       19.49     38.31 o 
  -9   7  18       64.03       94.41     50.78 o 
  -7   7  18      297.03      341.75     62.03 o 
  -5   7  18       40.13       32.40     56.71 o 
  -3   7  18     1127.84     1073.63     85.44 o 
  -1   7  18      251.01      283.02     52.21 o 
   1   7  18       19.73       39.14     43.58 o 
   3   7  18      648.80      573.28     52.55 o 
   5   7  18       41.53       41.68     44.29 o 
   7   7  18       93.42       65.32     49.18 o 
  -2   8  18      538.92      589.14     62.31 o 
   0   8  18      523.01      508.91     47.96 o 
 -17   1  19        0.03       19.96     39.58 o 
 -15   1  19        4.88       11.65     39.88 o 
 -13   1  19        4.57       -1.93     40.56 o 
 -11   1  19      144.13      136.61     49.65 o 
  -9   1  19      470.02      479.79     54.01 o 
  -7   1  19      164.94      195.57     55.18 o 
  -5   1  19     7693.06     7742.93    107.54 o 
  -3   1  19      983.19     1102.53     69.19 o 
  -1   1  19       20.64      176.75     54.23 o 
   1   1  19      238.00      282.60     40.02 o 
   3   1  19      320.00      314.83     40.60 o 
   5   1  19      891.36      954.75     43.64 o 
   7   1  19      231.66      227.60     36.68 o 
   9   1  19      240.93      232.39     40.09 o 
  11   1  19       30.85       75.96     30.97 o 
  13   1  19       18.47       20.98     36.03 o 
  15   1  19       13.76       25.39     33.76 o 
 -16   2  19        3.64      -25.77     42.93 o 
 -14   2  19       29.95       93.52     48.05 o 
 -12   2  19      350.73      330.53     62.03 o 
 -10   2  19       12.40       36.17     57.30 o 
  -8   2  19      531.84      590.28     64.43 o 
  -6   2  19      800.12      664.32     75.20 o 
  -4   2  19      122.84      129.99     54.54 o 
  -2   2  19      964.17      758.68    111.26 o 
   0   2  19     2366.53     2232.96    148.21 o 
   2   2  19      385.66      416.39     42.44 o 
   4   2  19      121.69      258.79     54.46 o 
   6   2  19        2.00       37.33     35.40 o 
   8   2  19       40.63       13.08     40.80 o 
  10   2  19       18.76       34.94     37.96 o 
  12   2  19      223.67      219.56     35.70 o 
  14   2  19       47.52       55.68     30.72 o 
 -15   3  19        4.95      -38.35     60.38 o 
 -13   3  19       47.51      114.58     63.50 o 
 -11   3  19       26.79       42.65     63.40 o 
  -9   3  19        2.09       15.61     64.67 o 
  -7   3  19       29.45      -48.97     62.53 o 
  -5   3  19       53.32       25.19     55.43 o 
  -3   3  19        8.10       29.91     69.23 o 
  -1   3  19      242.81      266.95     45.24 o 
   1   3  19        0.12        9.30     31.28 o 
   3   3  19      762.33      774.64     40.82 o 
   5   3  19       43.99       42.62     36.71 o 
   7   3  19      324.47      315.67     36.24 o 
   9   3  19      794.71      823.88     39.90 o 
  11   3  19      313.61      323.59     39.93 o 
  13   3  19      114.41      100.85     39.80 o 
 -14   4  19      267.99      274.14     53.64 o 
 -12   4  19        1.51       77.34     58.06 o 
 -10   4  19       22.48      -40.31     69.46 o 
  -8   4  19      294.46      312.86     54.62 o 
  -6   4  19        2.10        5.07     59.78 o 
  -4   4  19        7.56       21.27     54.69 o 
  -2   4  19        8.06       10.66     60.22 o 
   0   4  19       27.62        8.34     52.68 o 
   2   4  19       48.48       38.26     35.32 o 
   4   4  19      643.44      599.91     39.11 o 
   6   4  19      130.65       96.30     34.10 o 
   8   4  19      769.90      827.76     35.34 o 
  10   4  19       53.02       37.68     34.82 o 
  12   4  19      156.72      128.53     32.76 o 
 -13   5  19        2.01       32.21     72.41 o 
 -11   5  19       32.81       79.46     51.78 o 
  -9   5  19      203.89      294.19     54.29 o 
  -7   5  19      598.92      623.78     56.05 o 
  -5   5  19      503.52      477.08     61.33 o 
  -3   5  19       14.81       44.55     53.77 o 
  -1   5  19       22.80       37.06     44.31 o 
   1   5  19      240.10      255.81     53.80 o 
   3   5  19      414.01      441.13     55.46 o 
   5   5  19      179.63      190.08     37.87 o 
   7   5  19       50.68       55.96     34.46 o 
   9   5  19      134.30       78.52     40.19 o 
  11   5  19       16.69       29.04     44.45 o 
 -10   6  19       94.46       83.82     52.01 o 
  -8   6  19      214.81      220.90     53.68 o 
  -6   6  19       16.09       81.13     62.58 o 
  -4   6  19       33.66       55.60     57.61 o 
  -2   6  19       97.81      139.89     52.72 o 
   0   6  19       33.58       53.25     53.68 o 
   2   6  19        0.91       40.98     41.44 o 
   4   6  19        0.40       21.39     49.19 o 
   6   6  19      229.60      166.85     36.64 o 
   8   6  19        0.05      -20.71     39.45 o 
  -7   7  19      687.74      691.31     66.15 o 
  -5   7  19      280.77      311.53     64.85 o 
  -3   7  19        0.55        7.78     64.35 o 
  -1   7  19      156.26      163.39     58.89 o 
   1   7  19        0.15       51.51     52.65 o 
   3   7  19      287.08      225.06     44.83 o 
   5   7  19       96.50      140.48     53.25 o 
 -16   0  20       22.36       43.02     53.85 o 
 -14   0  20       17.24       -3.99     59.47 o 
 -12   0  20      612.59      561.63     63.76 o 
 -10   0  20     1561.96     1612.36     89.48 o 
  -8   0  20      122.02      138.92     77.97 o 
  -6   0  20       37.27       10.67     65.75 o 
  -4   0  20     2427.16     2501.26    101.33 o 
  -2   0  20      900.81      873.77     82.52 o 
   0   0  20     2703.91     2797.15     86.21 o 
   2   0  20       26.14       57.38     58.30 o 
   4   0  20     4582.05     4355.65    212.62 o 
   6   0  20      282.17      355.07     57.59 o 
   8   0  20      114.95       97.82     61.02 o 
  10   0  20     1231.54     1402.75     62.34 o 
  12   0  20       42.97      159.57     50.90 o 
  14   0  20      407.30      409.51     54.61 o 
 -15   1  20      155.51      167.28     43.21 o 
 -13   1  20       29.27       51.29     41.50 o 
 -11   1  20       62.25       88.45     46.60 o 
  -9   1  20      230.47      271.47     50.29 o 
  -7   1  20     1920.74     1899.94     74.18 o 
  -5   1  20      273.67      634.99    134.31 o 
  -3   1  20        3.48       51.72     51.22 o 
  -1   1  20     1595.65     1519.54     57.61 o 
   1   1  20      983.57      934.29     46.67 o 
   3   1  20     2706.59     2787.87     92.17 o 
   5   1  20      386.14      411.02     38.75 o 
   7   1  20       23.86       42.67     41.20 o 
   9   1  20     1988.23     1990.95     53.34 o 
  11   1  20      172.66      168.34     37.23 o 
  13   1  20     1244.94     1195.88     39.20 o 
 -16   2  20       41.52       15.10     45.72 o 
 -14   2  20      418.65      475.64     69.65 o 
 -12   2  20      377.16      388.77     69.59 o 
 -10   2  20     5149.38     5091.37     94.78 o 
  -8   2  20       30.18       81.07     59.99 o 
  -6   2  20      720.69      809.04     72.80 o 
  -4   2  20      207.77      254.54     56.33 o 
  -2   2  20        1.87       18.49     46.12 o 
   0   2  20     3404.52     3239.68    234.54 o 
   2   2  20       32.15       67.33     39.40 o 
   4   2  20      335.70      361.92     38.00 o 
   6   2  20     1724.82     1826.33     51.35 o 
   8   2  20      216.64      205.35     36.88 o 
  10   2  20     1988.79     2049.25     46.75 o 
  12   2  20       50.02       28.44     37.82 o 
  14   2  20      701.55      634.38     35.14 o 
 -15   3  20      140.43      114.78     70.83 o 
 -13   3  20       34.14       54.24     66.12 o 
 -11   3  20       72.38       91.66     51.78 o 
  -9   3  20       55.36       80.49     59.88 o 
  -7   3  20      813.60      805.14     71.15 o 
  -5   3  20     1054.85     1101.82     74.75 o 
  -3   3  20      219.11      202.55     56.43 o 
  -1   3  20     2490.89     2331.96     59.60 o 
   1   3  20        9.38       34.26     34.67 o 
   3   3  20      656.37      674.81     43.99 o 
   5   3  20      128.67      121.37     38.24 o 
   7   3  20       83.70       76.47     35.17 o 
   9   3  20       71.47       78.08     34.87 o 
  11   3  20      139.89       93.41     42.20 o 
  13   3  20      352.76      330.82     38.18 o 
 -14   4  20      133.48      188.76     56.21 o 
 -12   4  20        2.35       41.10     62.31 o 
 -10   4  20     2702.19     2670.94     95.63 o 
  -8   4  20       78.04       45.51     62.97 o 
  -6   4  20     1261.28     1384.19     77.23 o 
  -4   4  20      909.75      889.20     59.61 o 
  -2   4  20      152.89      183.38     63.59 o 
   0   4  20     4467.40     4540.31     85.30 o 
   2   4  20      159.66      213.59     58.27 o 
   4   4  20      158.72      171.18     34.72 o 
   6   4  20      286.64      304.25     38.14 o 
   8   4  20       68.81       89.74     29.16 o 
  10   4  20      468.59      437.09     35.25 o 
  12   4  20       11.80       26.81     34.23 o 
 -11   5  20      385.79      298.08     71.29 o 
  -9   5  20      205.42      200.52     69.29 o 
  -7   5  20     1348.97     1365.47     82.10 o 
  -5   5  20      722.54      798.78     66.38 o 
  -3   5  20        6.46       32.68     61.28 o 
  -1   5  20      741.58      706.63     61.47 o 
   1   5  20        4.19       35.86     52.48 o 
   3   5  20      368.55      360.35     47.59 o 
   5   5  20      453.96      408.44     41.12 o 
   7   5  20      228.84      268.46     39.21 o 
   9   5  20      164.89      217.24     44.37 o 
  -8   6  20       33.18       78.78     53.47 o 
  -6   6  20      577.01      621.29     67.30 o 
  -4   6  20      593.85      735.95     68.30 o 
  -2   6  20      133.73       96.21     50.06 o 
   0   6  20     1117.74     1093.97     64.32 o 
   2   6  20       65.21       88.98     48.56 o 
   4   6  20       61.42       81.98     46.44 o 
   6   6  20      739.02      673.39     50.30 o 
  -3   7  20       48.25       85.55     51.28 o 
  -1   7  20        2.33       27.59     56.45 o 
   1   7  20       79.51       46.83     53.18 o 
 -15   1  21      308.15      279.22     44.71 o 
 -13   1  21       56.04       89.20     47.99 o 
 -11   1  21       86.45       62.07     54.75 o 
  -9   1  21      337.04      349.96     53.89 o 
  -7   1  21      135.86      133.52     58.66 o 
  -5   1  21       60.27       91.94     53.44 o 
  -3   1  21      214.10      240.37     48.50 o 
  -1   1  21       23.27      142.20     39.12 o 
   1   1  21     1053.96     1130.65     50.98 o 
   3   1  21      516.38      619.64     44.58 o 
   5   1  21      356.58      375.52     40.98 o 
   7   1  21      105.27       99.62     34.25 o 
   9   1  21      394.10      377.16     38.96 o 
  11   1  21      436.96      437.07     34.22 o 
  13   1  21      366.75      358.12     45.76 o 
 -14   2  21        0.47       51.56     59.90 o 
 -12   2  21      361.56      260.31     69.39 o 
 -10   2  21       47.11        7.78     58.97 o 
  -8   2  21       92.39      123.90     49.08 o 
  -6   2  21      267.38      296.93     63.47 o 
  -4   2  21        1.15       28.66     53.16 o 
  -2   2  21       31.71       37.90     48.84 o 
   0   2  21      468.01      557.77     50.97 o 
   2   2  21       12.35       44.00     37.57 o 
   4   2  21        0.70       31.69     40.18 o 
   6   2  21      482.06      480.24     42.37 o 
   8   2  21       69.24      122.54     39.32 o 
  10   2  21        2.26       -5.88     38.97 o 
  12   2  21        4.19        2.62     32.57 o 
 -13   3  21        7.10      -28.62     63.03 o 
 -11   3  21       15.73       43.30     56.96 o 
  -9   3  21      252.05      229.95     62.43 o 
  -7   3  21       19.09       -8.87     64.31 o 
  -5   3  21        0.71       44.00     63.29 o 
  -3   3  21       55.28       63.01     50.93 o 
  -1   3  21       51.18       62.83     40.19 o 
   1   3  21      196.70      180.06     44.76 o 
   3   3  21       55.36       79.44     37.29 o 
   5   3  21      221.11      173.75     37.53 o 
   7   3  21      228.02      267.23     34.09 o 
   9   3  21       50.91       40.76     33.09 o 
  11   3  21       14.65       37.31     35.49 o 
 -12   4  21        0.83       29.72     57.11 o 
 -10   4  21      155.94       81.13     70.19 o 
  -8   4  21       46.01       51.24     72.21 o 
  -6   4  21       17.64       -2.27     54.62 o 
  -4   4  21       75.36       53.76     63.78 o 
  -2   4  21       18.87       65.10     50.73 o 
   0   4  21        0.99       94.63     52.97 o 
   2   4  21      191.94      232.45     58.58 o 
   4   4  21      469.96      500.91     39.67 o 
   6   4  21       21.43        1.94     33.34 o 
   8   4  21       15.76       61.08     34.30 o 
  10   4  21        9.14        3.41     31.34 o 
  -9   5  21      188.92      204.94     56.34 o 
  -7   5  21       15.80      100.74     56.53 o 
  -5   5  21      122.71      139.81     52.74 o 
  -3   5  21      103.22      167.74     60.27 o 
  -1   5  21      751.00      764.62     64.91 o 
   1   5  21       22.58       24.36     47.30 o 
   3   5  21      111.73      109.64     52.87 o 
   5   5  21       18.48       35.77     34.36 o 
   7   5  21       51.44       49.16     38.51 o 
  -6   6  21       56.68       93.84     56.73 o 
  -4   6  21        7.70       52.03     51.50 o 
  -2   6  21      134.99       98.69     52.11 o 
   0   6  21       55.71       62.46     49.42 o 
   2   6  21        8.13       56.60     53.33 o 
   4   6  21      124.53      135.32     55.28 o 
 -14   0  22      213.73      243.29     64.60 o 
 -12   0  22        9.33        3.11     52.18 o 
 -10   0  22      188.07      223.79     70.97 o 
  -8   0  22       25.32      111.87     75.68 o 
  -6   0  22       84.54       93.23     71.25 o 
  -4   0  22     1287.12     1328.84     87.83 o 
  -2   0  22      170.12      133.14     70.11 o 
   0   0  22       87.96      180.52     58.57 o 
   2   0  22     2060.50     2163.28    117.06 o 
   4   0  22      303.33      273.68     52.42 o 
   6   0  22     2189.79     2312.29     84.24 o 
   8   0  22      193.24      277.59     53.83 o 
  10   0  22     2981.61     2981.35    201.30 o 
 -13   1  22      143.23      115.87     47.98 o 
 -11   1  22      347.00      278.05     61.71 o 
  -9   1  22       28.12       61.29     52.90 o 
  -7   1  22      293.74      215.74     58.28 o 
  -5   1  22       27.54       46.75     50.24 o 
  -3   1  22      104.28       99.20     51.39 o 
  -1   1  22     1918.33     1733.81    169.16 o 
   1   1  22        6.82       92.69     38.82 o 
   3   1  22       59.15       78.44     39.21 o 
   5   1  22        4.32       43.96     39.33 o 
   7   1  22      293.60      342.02     42.27 o 
   9   1  22      997.35      934.86     46.60 o 
  11   1  22        8.79       24.24     30.80 o 
 -12   2  22        3.65       12.82     56.72 o 
 -10   2  22      228.44      281.67     68.45 o 
  -8   2  22      583.08      579.96     70.76 o 
  -6   2  22      389.56      396.29     68.10 o 
  -4   2  22     3876.43     3873.17     91.89 o 
  -2   2  22      111.96      163.81     56.71 o 
   0   2  22      487.43      530.60     50.92 o 
   2   2  22      126.03      133.57     42.21 o 
   4   2  22      185.50      164.76     40.18 o 
   6   2  22     1200.16     1226.83     47.70 o 
   8   2  22        4.90       52.04     41.69 o 
  10   2  22       53.05      109.99     40.35 o 
 -11   3  22     1332.82     1389.42     82.62 o 
  -9   3  22     1115.71     1245.33     77.88 o 
  -7   3  22       70.05       81.68     64.54 o 
  -5   3  22      385.38      393.66     66.58 o 
  -3   3  22        5.44        2.89     58.71 o 
  -1   3  22      400.00      316.52     51.83 o 
   1   3  22     1935.96     1885.37     62.83 o 
   3   3  22       99.85      114.32     39.09 o 
   5   3  22     1771.51     1754.85     56.58 o 
   7   3  22        9.25       24.19     36.33 o 
   9   3  22      634.32      594.53     41.32 o 
 -10   4  22      575.11      649.67     70.18 o 
  -8   4  22      428.24      542.47     75.96 o 
  -6   4  22      128.65      120.18     62.66 o 
  -4   4  22     1590.98     1574.31     72.34 o 
  -2   4  22      254.03      250.00     49.47 o 
   0   4  22      715.89      692.74     60.36 o 
   2   4  22      570.85      542.25     52.28 o 
   4   4  22       71.06       75.50     38.88 o 
   6   4  22      407.03      466.94     38.53 o 
   8   4  22        8.30       55.52     40.91 o 
  -7   5  22        7.91       38.31     68.03 o 
  -5   5  22       31.09       68.34     63.65 o 
  -3   5  22      266.56      261.83     63.17 o 
  -1   5  22     1104.28     1018.19     68.59 o 
   1   5  22       51.82       63.93     47.61 o 
   3   5  22       35.25       34.05     47.39 o 
   5   5  22      190.35      202.65     41.09 o 
 -11   1  23       21.17        4.72     64.30 o 
  -9   1  23       41.13       45.45     52.18 o 
  -7   1  23       17.16       16.36     50.35 o 
  -5   1  23        3.17       40.78     51.68 o 
  -3   1  23      253.55      248.78     52.94 o 
  -1   1  23        4.26      169.46     57.10 o 
   1   1  23       32.90       60.86     39.68 o 
   3   1  23      406.40      461.70     41.82 o 
   5   1  23       57.80       45.24     38.00 o 
   7   1  23      354.57      358.62     42.08 o 
   9   1  23      460.66      506.11     42.00 o 
 -10   2  23      205.23      153.23     68.47 o 
  -8   2  23     1013.69      890.65     72.48 o 
  -6   2  23      196.08      186.27     64.69 o 
  -4   2  23        0.65       95.89     67.98 o 
  -2   2  23      112.56      122.92     52.16 o 
   0   2  23      404.86      421.13     46.76 o 
   2   2  23        0.88        0.06     39.93 o 
   4   2  23      315.53      254.34     40.90 o 
   6   2  23       50.36       64.86     33.86 o 
   8   2  23        0.55       40.94     37.19 o 
  -9   3  23       58.22       76.42     62.73 o 
  -7   3  23        2.37       17.37     55.27 o 
  -5   3  23       20.64      101.91     65.93 o 
  -3   3  23      275.86      241.68     62.11 o 
  -1   3  23      155.32      164.65     48.62 o 
   1   3  23      249.92      257.40     47.41 o 
   3   3  23        0.66       29.50     41.13 o 
   5   3  23       57.31       86.57     42.52 o 
   7   3  23        8.73       13.51     40.36 o 
  -6   4  23       34.37       50.33     53.49 o 
  -4   4  23      100.81       53.81     55.71 o 
  -2   4  23        0.84       42.84     61.28 o 
   0   4  23      183.61      148.24     58.33 o 
   2   4  23      199.74      187.76     57.33 o 
   4   4  23       64.29       41.71     35.21 o 
  -1   5  23      178.75      123.64     64.20 o 
 -10   0  24      220.12      158.25     78.64 o 
  -8   0  24     4324.72     4164.00    127.94 o 
  -6   0  24      118.59      117.74     77.82 o 
  -4   0  24       51.43       34.00     67.23 o 
  -2   0  24      189.23      206.91     75.94 o 
   0   0  24      132.43      195.57     92.30 o 
   2   0  24      762.26      834.83     60.96 o 
   4   0  24       24.75        9.82     47.79 o 
   6   0  24       11.30       36.75     59.97 o 
  -9   1  24     1371.62     1352.03     62.20 o 
  -7   1  24       87.04       80.57     52.89 o 
  -5   1  24      265.81      233.97     52.48 o 
  -3   1  24      405.87      418.81     55.61 o 
  -1   1  24       28.37       29.43     51.25 o 
   1   1  24       14.26       40.52     45.66 o 
   3   1  24       41.91       42.33     35.43 o 
   5   1  24      487.58      444.77     42.12 o 
   7   1  24      169.74      191.61     44.71 o 
  -8   2  24      510.53      493.84     73.37 o 
  -6   2  24        0.46        2.95     64.70 o 
  -4   2  24      324.70      355.73     53.66 o 
  -2   2  24      556.59      606.59     55.52 o 
   0   2  24       95.59       96.85     38.32 o 
   2   2  24      430.50      430.30     39.18 o 
   4   2  24      124.81      187.22     42.76 o 
   6   2  24     1048.64     1002.69     62.67 o 
  -7   3  24      426.69      356.85     74.62 o 
  -5   3  24     1922.01     1881.99     80.76 o 
  -3   3  24      198.07      216.02     59.93 o 
  -1   3  24       78.56       66.97     54.84 o 
   1   3  24      105.48      134.65     50.73 o 
   3   3  24      140.16      104.84     34.59 o 
  -2   4  24      303.43      272.72     65.09 o 
   0   4  24       23.55       28.89     68.64 o 
  -5   1  25       56.91       42.36     55.52 o 
  -3   1  25      890.52      833.39     67.58 o 
  -1   1  25       65.09       83.82     56.39 o 
   1   1  25        2.68        3.76     42.08 o 
   3   1  25        0.86       43.94     41.16 o 
  -4   2  25       59.73       52.82     51.40 o 
  -2   2  25        0.42       39.51     48.05 o 
   0   2  25        0.04       19.67     49.93 o 
   2   2  25       38.26       37.36     37.13 o 
                                                 
